# Supplementary material for: Dual Transcriptomic and Molecular Machine Learning Predicts all Major Clinical Forms of Drug Cardiotoxicity
Source: Front Pharmacol. 2020 May 21;11:639. doi: 10.3389/fphar.2020.00639 (PMC7253645; doi:10.3389/fphar.2020.00639)
Supplement: Supplementary file 2 [file DataSheet_2.xls]

## Sheet: Predictions
				Actual values						Values predicted by dual predictor						Values predicted by transcriptomic predicted						Values predicted by molecular descriptor and fingerprint predictor
Broad ID	sample	Drugs	Pharm_class	Cardiac.disorder.signs.and.symptoms	Cardiac.arrhythmias	Heart.failures	Coronary.artery.disorders	Pericardial.disorders	Myocardial.disorders	Cardiac.disorder.signs.and.symptoms	Cardiac.arrhythmias	Heart.failures	Coronary.artery.disorders	Pericardial.disorders	Myocardial.disorders	Cardiac.disorder.signs.and.symptoms	Cardiac.arrhythmias	Heart.failures	Coronary.artery.disorders	Pericardial.disorders	Myocardial.disorders	Cardiac.disorder.signs.and.symptoms	Cardiac.arrhythmias	Heart.failures	Coronary.artery.disorders	Pericardial.disorders	Myocardial.disorders	Target.Gene.Symbol	Enzyme.Gene.Symbol
BRD-A01636364	BRD-A01636364_24_dose_10um_MCF7	Bupivacaine	CNS	1	1	0	0	0	0	0	0	0	0	0	0	0	0	0	0	0	0	1	1	1	1	0	1	PTGER1;SCN10A	CYP1A2;CYP3A4;CYP2D6;CYP2C19
BRD-A01636364	BRD-A01636364_6_dose_10um_MCF7	Bupivacaine	CNS	1	1	0	0	0	0	0	0	0	0	0	0	0	0	0	0	0	0	1	1	1	1	0	1	PTGER1;SCN10A	CYP1A2;CYP3A4;CYP2D6;CYP2C19
BRD-A07440155	BRD-A07440155_24_dose_10um_A549	Labetalol	CNS	1	1	0	1	0	0	0	0	0	0	0	0	0	0	0	0	0	0	0	0	0	0	0	0	ADRB2;ADRB1;ADRA1D;ADRA1A;ADRA1B	CYP2D6
BRD-A07440155	BRD-A07440155_24_dose_10um_MCF7	Labetalol	CNS	1	1	0	1	0	0	0	0	0	0	0	0	1	1	1	1	0	1	0	0	0	0	0	0	ADRB2;ADRB1;ADRA1D;ADRA1A;ADRA1B	CYP2D6
BRD-A07440155	BRD-A07440155_6_dose_10um_A549	Labetalol	CNS	1	1	0	1	0	0	0	0	0	0	0	0	1	0	0	0	0	0	0	0	0	0	0	0	ADRB2;ADRB1;ADRA1D;ADRA1A;ADRA1B	CYP2D6
BRD-A10070317	BRD-A10070317_24_dose_10um_A549	Propranolol	CNS	1	0	0	0	0	0	1	1	1	1	0	0	0	0	0	0	0	0	1	1	1	1	0	1	ADRB2;ADRB1;HTR1A;ADRB3;HTR1B	CYP1A1;CYP1A2;CYP3A4;CYP2D6;CYP3A5;CYP3A7-CYP3A51P;CYP3A7;CYP2C19
BRD-A10070317	BRD-A10070317_24_dose_10um_MCF7	Propranolol	CNS	1	0	0	0	0	0	1	1	1	1	0	0	1	1	0	1	0	0	1	1	1	1	0	1	ADRB2;ADRB1;HTR1A;ADRB3;HTR1B	CYP1A1;CYP1A2;CYP3A4;CYP2D6;CYP3A5;CYP3A7-CYP3A51P;CYP3A7;CYP2C19
BRD-A10070317	BRD-A10070317_6_dose_10um_A549	Propranolol	CNS	1	0	0	0	0	0	0	0	0	1	0	0	1	1	1	0	0	1	1	1	1	1	0	1	ADRB2;ADRB1;HTR1A;ADRB3;HTR1B	CYP1A1;CYP1A2;CYP3A4;CYP2D6;CYP3A5;CYP3A7-CYP3A51P;CYP3A7;CYP2C19
BRD-A10070317	BRD-A10070317_6_dose_10um_MCF7	Propranolol	CNS	1	0	0	0	0	0	0	0	0	1	0	0	1	1	0	0	0	0	1	1	1	1	0	1	ADRB2;ADRB1;HTR1A;ADRB3;HTR1B	CYP1A1;CYP1A2;CYP3A4;CYP2D6;CYP3A5;CYP3A7-CYP3A51P;CYP3A7;CYP2C19
BRD-A10977446	BRD-A10977446_24_dose_0.3704um_MCF7	Carvedilol	CV	1	1	1	1	0	0	1	1	0	1	0	0	0	0	0	0	0	0	1	1	1	1	1	1	NDUFC2;ADRB2;ADRB1;ADRA2A;VEGFA;SELE;NPPB;GJA1;ADRA2B;ADRA2C;VCAM1;ADRA1D;ADRA1A;ADRA1B;KCNJ4;KCNH2;HIF1A	CYP1A1;CYP1A2;CYP2E1;CYP3A4;CYP2D6;CYP2C9;PTGS1;XDH
BRD-A10977446	BRD-A10977446_24_dose_10um_A549	Carvedilol	CV	1	1	1	1	0	0	1	1	1	1	0	1	1	1	0	1	1	1	1	1	1	1	1	1	NDUFC2;ADRB2;ADRB1;ADRA2A;VEGFA;SELE;NPPB;GJA1;ADRA2B;ADRA2C;VCAM1;ADRA1D;ADRA1A;ADRA1B;KCNJ4;KCNH2;HIF1A	CYP1A1;CYP1A2;CYP2E1;CYP3A4;CYP2D6;CYP2C9;PTGS1;XDH
BRD-A10977446	BRD-A10977446_24_dose_10um_MCF7	Carvedilol	CV	1	1	1	1	0	0	1	1	1	1	0	1	0	0	0	0	0	0	1	1	1	1	1	1	NDUFC2;ADRB2;ADRB1;ADRA2A;VEGFA;SELE;NPPB;GJA1;ADRA2B;ADRA2C;VCAM1;ADRA1D;ADRA1A;ADRA1B;KCNJ4;KCNH2;HIF1A	CYP1A1;CYP1A2;CYP2E1;CYP3A4;CYP2D6;CYP2C9;PTGS1;XDH
BRD-A10977446	BRD-A10977446_24_dose_1.1111um_MCF7	Carvedilol	CV	1	1	1	1	0	0	1	1	0	1	0	0	0	0	0	0	0	0	1	1	1	1	1	1	NDUFC2;ADRB2;ADRB1;ADRA2A;VEGFA;SELE;NPPB;GJA1;ADRA2B;ADRA2C;VCAM1;ADRA1D;ADRA1A;ADRA1B;KCNJ4;KCNH2;HIF1A	CYP1A1;CYP1A2;CYP2E1;CYP3A4;CYP2D6;CYP2C9;PTGS1;XDH
BRD-A10977446	BRD-A10977446_24_dose_3.3333um_MCF7	Carvedilol	CV	1	1	1	1	0	0	1	1	0	1	0	0	0	0	0	0	0	0	1	1	1	1	1	1	NDUFC2;ADRB2;ADRB1;ADRA2A;VEGFA;SELE;NPPB;GJA1;ADRA2B;ADRA2C;VCAM1;ADRA1D;ADRA1A;ADRA1B;KCNJ4;KCNH2;HIF1A	CYP1A1;CYP1A2;CYP2E1;CYP3A4;CYP2D6;CYP2C9;PTGS1;XDH
BRD-A10977446	BRD-A10977446_6_dose_0.3704um_MCF7	Carvedilol	CV	1	1	1	1	0	0	1	1	0	1	0	0	1	0	0	0	0	0	1	1	1	1	1	1	NDUFC2;ADRB2;ADRB1;ADRA2A;VEGFA;SELE;NPPB;GJA1;ADRA2B;ADRA2C;VCAM1;ADRA1D;ADRA1A;ADRA1B;KCNJ4;KCNH2;HIF1A	CYP1A1;CYP1A2;CYP2E1;CYP3A4;CYP2D6;CYP2C9;PTGS1;XDH
BRD-A10977446	BRD-A10977446_6_dose_10um_A549	Carvedilol	CV	1	1	1	1	0	0	1	1	1	1	1	0	1	0	0	0	0	0	1	1	1	1	1	1	NDUFC2;ADRB2;ADRB1;ADRA2A;VEGFA;SELE;NPPB;GJA1;ADRA2B;ADRA2C;VCAM1;ADRA1D;ADRA1A;ADRA1B;KCNJ4;KCNH2;HIF1A	CYP1A1;CYP1A2;CYP2E1;CYP3A4;CYP2D6;CYP2C9;PTGS1;XDH
BRD-A10977446	BRD-A10977446_6_dose_10um_MCF7	Carvedilol	CV	1	1	1	1	0	0	1	1	1	1	1	1	1	1	1	1	1	1	1	1	1	1	1	1	NDUFC2;ADRB2;ADRB1;ADRA2A;VEGFA;SELE;NPPB;GJA1;ADRA2B;ADRA2C;VCAM1;ADRA1D;ADRA1A;ADRA1B;KCNJ4;KCNH2;HIF1A	CYP1A1;CYP1A2;CYP2E1;CYP3A4;CYP2D6;CYP2C9;PTGS1;XDH
BRD-A10977446	BRD-A10977446_6_dose_1.1111um_MCF7	Carvedilol	CV	1	1	1	1	0	0	1	1	0	1	0	0	1	0	0	0	0	0	1	1	1	1	1	1	NDUFC2;ADRB2;ADRB1;ADRA2A;VEGFA;SELE;NPPB;GJA1;ADRA2B;ADRA2C;VCAM1;ADRA1D;ADRA1A;ADRA1B;KCNJ4;KCNH2;HIF1A	CYP1A1;CYP1A2;CYP2E1;CYP3A4;CYP2D6;CYP2C9;PTGS1;XDH
BRD-A10977446	BRD-A10977446_6_dose_3.3333um_MCF7	Carvedilol	CV	1	1	1	1	0	0	1	1	0	1	0	0	1	0	0	0	0	0	1	1	1	1	1	1	NDUFC2;ADRB2;ADRB1;ADRA2A;VEGFA;SELE;NPPB;GJA1;ADRA2B;ADRA2C;VCAM1;ADRA1D;ADRA1A;ADRA1B;KCNJ4;KCNH2;HIF1A	CYP1A1;CYP1A2;CYP2E1;CYP3A4;CYP2D6;CYP2C9;PTGS1;XDH
BRD-A19736161	BRD-A19736161_24_dose_10um_A549	Ondansetron	CNS	1	1	0	1	0	0	0	0	0	1	0	0	1	1	1	1	0	1	1	1	1	1	0	1	HTR1A;HTR1B;OPRM1;HTR3A;HTR4	CYP1A2;CYP2E1;CYP3A4;CYP2D6;CYP2C9;CYP3A5;CYP3A7-CYP3A51P;CYP3A7
BRD-A19736161	BRD-A19736161_24_dose_10um_MCF7	Ondansetron	CNS	1	1	0	1	0	0	1	1	1	1	0	1	1	1	1	1	1	1	1	1	1	1	0	1	HTR1A;HTR1B;OPRM1;HTR3A;HTR4	CYP1A2;CYP2E1;CYP3A4;CYP2D6;CYP2C9;CYP3A5;CYP3A7-CYP3A51P;CYP3A7
BRD-A19736161	BRD-A19736161_6_dose_10um_A549	Ondansetron	CNS	1	1	0	1	0	0	1	0	0	0	0	0	1	1	1	1	0	1	1	1	1	1	0	1	HTR1A;HTR1B;OPRM1;HTR3A;HTR4	CYP1A2;CYP2E1;CYP3A4;CYP2D6;CYP2C9;CYP3A5;CYP3A7-CYP3A51P;CYP3A7
BRD-A19736161	BRD-A19736161_6_dose_10um_MCF7	Ondansetron	CNS	1	1	0	1	0	0	0	0	0	1	0	0	0	0	0	0	0	0	1	1	1	1	0	1	HTR1A;HTR1B;OPRM1;HTR3A;HTR4	CYP1A2;CYP2E1;CYP3A4;CYP2D6;CYP2C9;CYP3A5;CYP3A7-CYP3A51P;CYP3A7
BRD-A22256192	BRD-A22256192_24_dose_10um_A549	Terazosin	CNS	1	1	0	1	0	0	1	1	0	1	0	0	1	1	1	1	1	1	1	1	1	1	0	0	ADRA1D;ADRA1A;ADRA1B;KCNH2;KCNH6;KCNH7	NA
BRD-A22256192	BRD-A22256192_24_dose_10um_MCF7	Terazosin	CNS	1	1	0	1	0	0	1	1	0	1	0	0	1	1	1	1	0	0	1	1	1	1	0	0	ADRA1D;ADRA1A;ADRA1B;KCNH2;KCNH6;KCNH7	NA
BRD-A22256192	BRD-A22256192_6_dose_10um_A549	Terazosin	CNS	1	1	0	1	0	0	1	1	0	1	0	1	1	1	1	1	0	1	1	1	1	1	0	0	ADRA1D;ADRA1A;ADRA1B;KCNH2;KCNH6;KCNH7	NA
BRD-A22256192	BRD-A22256192_6_dose_10um_MCF7	Terazosin	CNS	1	1	0	1	0	0	1	1	0	1	0	0	1	0	0	0	0	0	1	1	1	1	0	0	ADRA1D;ADRA1A;ADRA1B;KCNH2;KCNH6;KCNH7	NA
BRD-A29260609	BRD-A29260609_24_dose_10um_MCF7	Acebutolol	CNS	1	0	0	1	0	0	1	1	1	1	0	1	0	0	0	0	0	0	1	1	1	1	0	0	ADRB2;ADRB1	CYP2D6
BRD-A29260609	BRD-A29260609_6_dose_10um_A549	Acebutolol	CNS	1	0	0	1	0	0	1	1	0	1	0	0	1	1	0	1	0	0	1	1	1	1	0	0	ADRB2;ADRB1	CYP2D6
BRD-A29260609	BRD-A29260609_6_dose_10um_MCF7	Acebutolol	CNS	1	0	0	1	0	0	0	0	0	1	0	0	0	0	0	0	0	0	1	1	1	1	0	0	ADRB2;ADRB1	CYP2D6
BRD-A33711280	BRD-A33711280_24_dose_10um_A549	Metixene	CNS	0	0	0	0	0	0	0	0	0	0	0	0	0	0	0	0	0	0	0	0	0	0	0	0	CHRM2;CHRM4;CHRM5;CHRM1;CHRM3	NA
BRD-A33711280	BRD-A33711280_24_dose_10um_MCF7	Metixene	CNS	0	0	0	0	0	0	0	0	0	0	0	0	0	0	0	0	0	0	0	0	0	0	0	0	CHRM2;CHRM4;CHRM5;CHRM1;CHRM3	NA
BRD-A33711280	BRD-A33711280_6_dose_10um_A549	Metixene	CNS	0	0	0	0	0	0	0	0	0	0	0	0	0	0	0	0	0	0	0	0	0	0	0	0	CHRM2;CHRM4;CHRM5;CHRM1;CHRM3	NA
BRD-A33711280	BRD-A33711280_6_dose_10um_MCF7	Metixene	CNS	0	0	0	0	0	0	0	0	0	0	0	0	0	0	0	0	0	0	0	0	0	0	0	0	CHRM2;CHRM4;CHRM5;CHRM1;CHRM3	NA
BRD-A43671941	BRD-A43671941_24_dose_10um_A549	Oxprenolol	CNS	0	0	0	0	0	0	0	0	0	0	0	0	0	1	0	0	0	0	1	1	1	1	1	1	ADRB2;ADRB1;ADRB3	CYP2D6
BRD-A43671941	BRD-A43671941_24_dose_10um_MCF7	Oxprenolol	CNS	0	0	0	0	0	0	1	1	1	1	0	1	1	1	0	1	0	0	1	1	1	1	1	1	ADRB2;ADRB1;ADRB3	CYP2D6
BRD-A43671941	BRD-A43671941_6_dose_10um_A549	Oxprenolol	CNS	0	0	0	0	0	0	0	0	0	0	0	0	0	0	0	0	0	0	1	1	1	1	1	1	ADRB2;ADRB1;ADRB3	CYP2D6
BRD-A43671941	BRD-A43671941_6_dose_10um_MCF7	Oxprenolol	CNS	0	0	0	0	0	0	0	0	0	1	0	0	0	0	0	0	0	0	1	1	1	1	1	1	ADRB2;ADRB1;ADRB3	CYP2D6
BRD-A53952395	BRD-A53952395_24_dose_10um_MCF7	Prilocaine	CV	0	0	0	0	0	0	0	0	0	0	0	0	1	1	1	1	0	1	0	0	0	0	0	0	SCN5A	NA
BRD-A53952395	BRD-A53952395_6_dose_10um_A549	Prilocaine	CV	0	0	0	0	0	0	0	0	0	0	0	0	1	1	0	0	0	1	0	0	0	0	0	0	SCN5A	NA
BRD-A53952395	BRD-A53952395_6_dose_10um_MCF7	Prilocaine	CV	0	0	0	0	0	0	0	0	0	0	0	0	0	0	0	0	0	0	0	0	0	0	0	0	SCN5A	NA
BRD-A64977602	BRD-A64977602_24_dose_10um_A549	Mirtazapine	CNS	1	1	1	1	0	1	0	0	0	0	0	0	1	1	1	1	1	1	0	0	0	0	0	0	ADRB2;ADRB1;ADRA2A;DRD2;ADRA2C;DRD1;DRD5;SLC6A2;ADRA1D;HTR2A;HTR2C;SLC6A4;HTR7;ADRA1A;ADRA1A;HRH1;ADRA1B;DRD3;OPRK1;HTR2B;HTR3A;SLC6A3;HRH3	CYP1A2;CYP3A4;CYP2C8;CYP2D6;CYP2C9
BRD-A64977602	BRD-A64977602_24_dose_10um_MCF7	Mirtazapine	CNS	1	1	1	1	0	1	0	0	0	0	0	0	1	1	1	1	1	1	0	0	0	0	0	0	ADRB2;ADRB1;ADRA2A;DRD2;ADRA2C;DRD1;DRD5;SLC6A2;ADRA1D;HTR2A;HTR2C;SLC6A4;HTR7;ADRA1A;ADRA1A;HRH1;ADRA1B;DRD3;OPRK1;HTR2B;HTR3A;SLC6A3;HRH3	CYP1A2;CYP3A4;CYP2C8;CYP2D6;CYP2C9
BRD-A64977602	BRD-A64977602_6_dose_10um_A549	Mirtazapine	CNS	1	1	1	1	0	1	0	0	0	0	0	0	0	0	0	0	0	0	0	0	0	0	0	0	ADRB2;ADRB1;ADRA2A;DRD2;ADRA2C;DRD1;DRD5;SLC6A2;ADRA1D;HTR2A;HTR2C;SLC6A4;HTR7;ADRA1A;ADRA1A;HRH1;ADRA1B;DRD3;OPRK1;HTR2B;HTR3A;SLC6A3;HRH3	CYP1A2;CYP3A4;CYP2C8;CYP2D6;CYP2C9
BRD-A64977602	BRD-A64977602_6_dose_10um_MCF7	Mirtazapine	CNS	1	1	1	1	0	1	0	0	0	0	0	0	1	1	1	1	0	0	0	0	0	0	0	0	ADRB2;ADRB1;ADRA2A;DRD2;ADRA2C;DRD1;DRD5;SLC6A2;ADRA1D;HTR2A;HTR2C;SLC6A4;HTR7;ADRA1A;ADRA1A;HRH1;ADRA1B;DRD3;OPRK1;HTR2B;HTR3A;SLC6A3;HRH3	CYP1A2;CYP3A4;CYP2C8;CYP2D6;CYP2C9
BRD-A84174873	BRD-A84174873_24_dose_10um_MCF7	Baclofen	CNS	1	1	0	1	0	0	0	0	0	1	0	0	0	0	0	1	0	0	1	1	1	1	1	0	GABBR2;GABBR1	NA
BRD-A84174873	BRD-A84174873_6_dose_10um_MCF7	Baclofen	CNS	1	1	0	1	0	0	0	0	0	0	0	0	0	0	0	0	0	0	1	1	1	1	1	0	GABBR2;GABBR1	NA
BRD-A87606379	BRD-A87606379_24_dose_10um_MCF7	Nadolol	CNS	1	1	0	0	0	0	1	1	1	1	1	1	1	1	1	1	1	1	1	1	1	1	1	1	ADRB2;ADRB1	NA
BRD-A87606379	BRD-A87606379_6_dose_10um_MCF7	Nadolol	CNS	1	1	0	0	0	0	1	1	1	1	1	1	1	1	1	1	0	1	1	1	1	1	1	1	ADRB2;ADRB1	NA
BRD-A90799790	BRD-A90799790_24_dose_10um_A549	Isradipine	CNS	1	1	0	1	0	0	0	0	0	0	0	0	0	0	0	0	0	0	1	0	1	1	0	0	CACNA1H;CACNA2D1;CACNA1D;CACNB2;CACNA1S;CACNA1C;CACNA2D2	CYP3A4
BRD-A90799790	BRD-A90799790_24_dose_10um_MCF7	Isradipine	CNS	1	1	0	1	0	0	1	0	0	1	0	0	0	0	0	0	0	0	1	0	1	1	0	0	CACNA1H;CACNA2D1;CACNA1D;CACNB2;CACNA1S;CACNA1C;CACNA2D2	CYP3A4
BRD-A90799790	BRD-A90799790_6_dose_10um_A549	Isradipine	CNS	1	1	0	1	0	0	0	0	0	0	0	0	0	1	0	0	0	0	1	0	1	1	0	0	CACNA1H;CACNA2D1;CACNA1D;CACNB2;CACNA1S;CACNA1C;CACNA2D2	CYP3A4
BRD-A90799790	BRD-A90799790_6_dose_10um_MCF7	Isradipine	CNS	1	1	0	1	0	0	0	0	0	0	0	0	0	0	0	0	0	0	1	0	1	1	0	0	CACNA1H;CACNA2D1;CACNA1D;CACNB2;CACNA1S;CACNA1C;CACNA2D2	CYP3A4
BRD-A93255169	BRD-A93255169_24_dose_10um_A549	Thalidomide	Antineoplastic	1	1	0	1	0	0	0	0	0	0	0	0	0	0	0	0	0	0	1	1	1	1	0	1	TNF;ORM1;ORM2;NFKB1;FGFR2;PTGS2;CRBN	CYP1A1;CYP1A2;CYP2E1;CYP2C9;CYP3A5;PTGS1;CYP2C19;PTGS2
BRD-A93255169	BRD-A93255169_24_dose_10um_MCF7	Thalidomide	Antineoplastic	1	1	0	1	0	0	0	0	0	1	0	0	1	1	1	1	1	1	1	1	1	1	0	1	TNF;ORM1;ORM2;NFKB1;FGFR2;PTGS2;CRBN	CYP1A1;CYP1A2;CYP2E1;CYP2C9;CYP3A5;PTGS1;CYP2C19;PTGS2
BRD-A93255169	BRD-A93255169_6_dose_10um_A549	Thalidomide	Antineoplastic	1	1	0	1	0	0	1	1	0	1	0	0	1	1	1	1	0	1	1	1	1	1	0	1	TNF;ORM1;ORM2;NFKB1;FGFR2;PTGS2;CRBN	CYP1A1;CYP1A2;CYP2E1;CYP2C9;CYP3A5;PTGS1;CYP2C19;PTGS2
BRD-A93255169	BRD-A93255169_6_dose_10um_MCF7	Thalidomide	Antineoplastic	1	1	0	1	0	0	1	1	1	1	0	0	1	1	1	1	1	1	1	1	1	1	0	1	TNF;ORM1;ORM2;NFKB1;FGFR2;PTGS2;CRBN	CYP1A1;CYP1A2;CYP2E1;CYP2C9;CYP3A5;PTGS1;CYP2C19;PTGS2
BRD-K01292756	BRD-K01292756_24_dose_10um_A549	Pimozide	CNS	1	1	0	0	0	0	0	0	0	0	0	0	0	0	0	0	0	0	1	1	1	1	0	0	CALM2;CALM3;CALM1;DRD2;DRD3;KCNH2	CYP1A2;CYP2E1;CYP3A4;CYP2D6;CYP3A5;CYP3A7-CYP3A51P;CYP3A7;CYP2C19
BRD-K01292756	BRD-K01292756_24_dose_10um_MCF7	Pimozide	CNS	1	1	0	0	0	0	0	0	0	0	0	0	0	0	0	0	0	0	1	1	1	1	0	0	CALM2;CALM3;CALM1;DRD2;DRD3;KCNH2	CYP1A2;CYP2E1;CYP3A4;CYP2D6;CYP3A5;CYP3A7-CYP3A51P;CYP3A7;CYP2C19
BRD-K01292756	BRD-K01292756_6_dose_10um_A549	Pimozide	CNS	1	1	0	0	0	0	0	0	0	0	0	0	1	1	1	1	0	0	1	1	1	1	0	0	CALM2;CALM3;CALM1;DRD2;DRD3;KCNH2	CYP1A2;CYP2E1;CYP3A4;CYP2D6;CYP3A5;CYP3A7-CYP3A51P;CYP3A7;CYP2C19
BRD-K01292756	BRD-K01292756_6_dose_10um_MCF7	Pimozide	CNS	1	1	0	0	0	0	0	0	0	0	0	0	0	0	0	0	0	0	1	1	1	1	0	0	CALM2;CALM3;CALM1;DRD2;DRD3;KCNH2	CYP1A2;CYP2E1;CYP3A4;CYP2D6;CYP3A5;CYP3A7-CYP3A51P;CYP3A7;CYP2C19
BRD-K02265150	BRD-K02265150_24_dose_10um_A549	Amoxapine	CNS	0	1	0	1	0	0	0	0	0	0	0	0	0	0	0	0	0	0	1	1	1	1	0	0	GABRP;GABRD;CHRM2;CHRM4;HTR1A;CHRM5;ADRA2A;ADRA2A;CHRM1;CHRM1;DRD2;GABRA1;GABRA1;ADRA2B;GABRB1;GABRG2;ADRA2C;CHRM3;DRD1;DRD4;SLC6A2;ADRA1D;HTR1B;HTR2A;HTR2C;GABRB3;GABRA5;SLC6A4;GABRA3;HTR7;ADRA1A;ADRA1A;HRH1;ADRA1B;DRD3;HTR2B;HTR3A;GABRA2;GABRB2;GABRA4;HTR6;GABRE;SLC6A3;GABRA6;GABRG1;GABRG3;HRH4;GABRQ	CYP2D6
BRD-K02265150	BRD-K02265150_24_dose_10um_MCF7	Amoxapine	CNS	0	1	0	1	0	0	0	1	0	1	0	1	1	1	1	1	1	1	1	1	1	1	0	0	GABRP;GABRD;CHRM2;CHRM4;HTR1A;CHRM5;ADRA2A;ADRA2A;CHRM1;CHRM1;DRD2;GABRA1;GABRA1;ADRA2B;GABRB1;GABRG2;ADRA2C;CHRM3;DRD1;DRD4;SLC6A2;ADRA1D;HTR1B;HTR2A;HTR2C;GABRB3;GABRA5;SLC6A4;GABRA3;HTR7;ADRA1A;ADRA1A;HRH1;ADRA1B;DRD3;HTR2B;HTR3A;GABRA2;GABRB2;GABRA4;HTR6;GABRE;SLC6A3;GABRA6;GABRG1;GABRG3;HRH4;GABRQ	CYP2D6
BRD-K02265150	BRD-K02265150_6_dose_10um_A549	Amoxapine	CNS	0	1	0	1	0	0	1	1	0	1	0	1	1	1	1	1	0	1	1	1	1	1	0	0	GABRP;GABRD;CHRM2;CHRM4;HTR1A;CHRM5;ADRA2A;ADRA2A;CHRM1;CHRM1;DRD2;GABRA1;GABRA1;ADRA2B;GABRB1;GABRG2;ADRA2C;CHRM3;DRD1;DRD4;SLC6A2;ADRA1D;HTR1B;HTR2A;HTR2C;GABRB3;GABRA5;SLC6A4;GABRA3;HTR7;ADRA1A;ADRA1A;HRH1;ADRA1B;DRD3;HTR2B;HTR3A;GABRA2;GABRB2;GABRA4;HTR6;GABRE;SLC6A3;GABRA6;GABRG1;GABRG3;HRH4;GABRQ	CYP2D6
BRD-K02265150	BRD-K02265150_6_dose_10um_MCF7	Amoxapine	CNS	0	1	0	1	0	0	0	0	0	1	0	0	1	1	1	1	1	1	1	1	1	1	0	0	GABRP;GABRD;CHRM2;CHRM4;HTR1A;CHRM5;ADRA2A;ADRA2A;CHRM1;CHRM1;DRD2;GABRA1;GABRA1;ADRA2B;GABRB1;GABRG2;ADRA2C;CHRM3;DRD1;DRD4;SLC6A2;ADRA1D;HTR1B;HTR2A;HTR2C;GABRB3;GABRA5;SLC6A4;GABRA3;HTR7;ADRA1A;ADRA1A;HRH1;ADRA1B;DRD3;HTR2B;HTR3A;GABRA2;GABRB2;GABRA4;HTR6;GABRE;SLC6A3;GABRA6;GABRG1;GABRG3;HRH4;GABRQ	CYP2D6
BRD-K04185004	BRD-K04185004_24_dose_10um_A549	Oxybuprocaine	CNS	0	0	0	0	0	0	0	0	0	0	0	0	0	0	0	0	0	0	0	0	0	0	0	0	SCN10A	BCHE
BRD-K04185004	BRD-K04185004_24_dose_10um_MCF7	Oxybuprocaine	CNS	0	0	0	0	0	0	0	0	0	0	0	0	0	0	0	0	0	0	0	0	0	0	0	0	SCN10A	BCHE
BRD-K04185004	BRD-K04185004_6_dose_10um_A549	Oxybuprocaine	CNS	0	0	0	0	0	0	0	0	0	0	0	0	0	0	0	0	0	0	0	0	0	0	0	0	SCN10A	BCHE
BRD-K04185004	BRD-K04185004_6_dose_10um_MCF7	Oxybuprocaine	CNS	0	0	0	0	0	0	0	0	0	0	0	0	0	0	0	0	0	0	0	0	0	0	0	0	SCN10A	BCHE
BRD-K11742128	BRD-K11742128_24_dose_10um_A549	Triprolidine	CNS	0	0	0	0	0	0	0	0	0	0	0	0	0	0	0	0	0	0	0	0	0	0	0	0	HRH1	CYP2D6
BRD-K11742128	BRD-K11742128_24_dose_10um_MCF7	Triprolidine	CNS	0	0	0	0	0	0	0	0	0	0	0	0	0	0	0	0	0	0	0	0	0	0	0	0	HRH1	CYP2D6
BRD-K11742128	BRD-K11742128_6_dose_10um_A549	Triprolidine	CNS	0	0	0	0	0	0	0	0	0	0	0	0	0	0	0	0	0	0	0	0	0	0	0	0	HRH1	CYP2D6
BRD-K11742128	BRD-K11742128_6_dose_10um_MCF7	Triprolidine	CNS	0	0	0	0	0	0	0	0	0	0	0	0	0	0	0	0	0	0	0	0	0	0	0	0	HRH1	CYP2D6
BRD-K13646352	BRD-K13646352_24_dose_10um_A549	Midostaurin	Antineoplastic	0	0	0	0	0	0	1	0	0	1	0	1	0	1	0	0	0	1	1	1	0	0	0	0	PDGFRB;KIT;PDGFRA;PRKCA;KDR;FLT3	CYP1A2;CYP2E1;CYP3A4;CYP2C8;CYP2D6;CYP2C9;CYP2B6;CYP3A5;CYP3A7-CYP3A51P;CYP3A7;CYP2C19;CYP3A43
BRD-K13646352	BRD-K13646352_24_dose_10um_MCF7	Midostaurin	Antineoplastic	0	0	0	0	0	0	1	0	0	1	0	1	1	1	1	1	0	0	1	1	0	0	0	0	PDGFRB;KIT;PDGFRA;PRKCA;KDR;FLT3	CYP1A2;CYP2E1;CYP3A4;CYP2C8;CYP2D6;CYP2C9;CYP2B6;CYP3A5;CYP3A7-CYP3A51P;CYP3A7;CYP2C19;CYP3A43
BRD-K13646352	BRD-K13646352_6_dose_10um_A549	Midostaurin	Antineoplastic	0	0	0	0	0	0	0	0	0	1	0	0	1	1	1	0	0	1	1	1	0	0	0	0	PDGFRB;KIT;PDGFRA;PRKCA;KDR;FLT3	CYP1A2;CYP2E1;CYP3A4;CYP2C8;CYP2D6;CYP2C9;CYP2B6;CYP3A5;CYP3A7-CYP3A51P;CYP3A7;CYP2C19;CYP3A43
BRD-K13646352	BRD-K13646352_6_dose_10um_MCF7	Midostaurin	Antineoplastic	0	0	0	0	0	0	1	0	0	1	0	0	1	1	0	1	0	0	1	1	0	0	0	0	PDGFRB;KIT;PDGFRA;PRKCA;KDR;FLT3	CYP1A2;CYP2E1;CYP3A4;CYP2C8;CYP2D6;CYP2C9;CYP2B6;CYP3A5;CYP3A7-CYP3A51P;CYP3A7;CYP2C19;CYP3A43
BRD-K17743125	BRD-K17743125_24_dose_0.3704um_MCF7	Belinostat	Antineoplastic	1	0	0	0	0	0	1	1	0	0	0	0	0	0	0	0	0	0	1	0	1	1	1	1	HDAC3;HDAC4;HDAC1;HDAC7;HDAC2;HDAC10;HDAC11;HDAC8;HDAC6;HDAC9;HDAC5	CYP1A2;CYP2C8;CYP2C9
BRD-K17743125	BRD-K17743125_24_dose_10um_MCF7	Belinostat	Antineoplastic	1	0	0	0	0	0	1	0	0	0	0	0	0	0	0	0	0	0	1	0	1	1	1	1	HDAC3;HDAC4;HDAC1;HDAC7;HDAC2;HDAC10;HDAC11;HDAC8;HDAC6;HDAC9;HDAC5	CYP1A2;CYP2C8;CYP2C9
BRD-K17743125	BRD-K17743125_6_dose_10um_MCF7	Belinostat	Antineoplastic	1	0	0	0	0	0	1	0	0	0	0	0	0	0	0	0	0	0	1	0	1	1	1	1	HDAC3;HDAC4;HDAC1;HDAC7;HDAC2;HDAC10;HDAC11;HDAC8;HDAC6;HDAC9;HDAC5	CYP1A2;CYP2C8;CYP2C9
BRD-K19416115	BRD-K19416115_24_dose_10um_MCF7	Sitagliptin	CV	1	0	0	0	0	0	1	1	0	1	0	1	1	1	1	1	0	1	0	0	0	0	0	0	DPP4	CYP3A4;CYP2C8
BRD-K21283037	BRD-K21283037_24_dose_10um_A549	Riluzole	CNS	1	1	1	1	1	0	1	1	0	1	0	0	1	1	0	0	0	0	1	0	0	1	0	0	SCN5A;SLC7A11	CYP1A1;CYP1A2
BRD-K21283037	BRD-K21283037_24_dose_10um_MCF7	Riluzole	CNS	1	1	1	1	1	0	1	1	0	1	0	0	1	1	1	1	1	1	1	0	0	1	0	0	SCN5A;SLC7A11	CYP1A1;CYP1A2
BRD-K21283037	BRD-K21283037_6_dose_10um_A549	Riluzole	CNS	1	1	1	1	1	0	1	1	0	1	0	1	1	1	1	1	0	1	1	0	0	1	0	0	SCN5A;SLC7A11	CYP1A1;CYP1A2
BRD-K21283037	BRD-K21283037_6_dose_10um_MCF7	Riluzole	CNS	1	1	1	1	1	0	0	0	0	0	0	0	1	1	1	1	0	1	1	0	0	1	0	0	SCN5A;SLC7A11	CYP1A1;CYP1A2
BRD-K30480208	BRD-K30480208_24_dose_10um_MCF7	Torasemide	CNS	1	0	0	1	0	0	1	0	0	1	0	1	1	1	1	1	1	1	0	0	0	0	0	0	SLC12A1	CYP2C8;CYP2C9;PTGS1;CYP2C19
BRD-K30480208	BRD-K30480208_6_dose_10um_MCF7	Torasemide	CNS	1	0	0	1	0	0	1	0	0	1	0	0	1	0	0	0	0	0	0	0	0	0	0	0	SLC12A1	CYP2C8;CYP2C9;PTGS1;CYP2C19
BRD-K32821942	BRD-K32821942_24_dose_10um_A549	Azathioprine	CNS	0	0	0	0	0	0	0	0	0	0	0	0	0	0	0	0	0	0	1	1	1	1	1	1	HPRT1;RAC1	GSTA1;GSTA2;GSTM1;XDH;TPMT
BRD-K32821942	BRD-K32821942_24_dose_10um_MCF7	Azathioprine	CNS	0	0	0	0	0	0	1	0	0	1	0	0	1	1	1	1	1	1	1	1	1	1	1	1	HPRT1;RAC1	GSTA1;GSTA2;GSTM1;XDH;TPMT
BRD-K32821942	BRD-K32821942_6_dose_10um_A549	Azathioprine	CNS	0	0	0	0	0	0	0	0	0	1	0	0	1	1	1	1	0	0	1	1	1	1	1	1	HPRT1;RAC1	GSTA1;GSTA2;GSTM1;XDH;TPMT
BRD-K32821942	BRD-K32821942_6_dose_10um_MCF7	Azathioprine	CNS	0	0	0	0	0	0	0	0	0	1	0	0	1	1	1	1	1	1	1	1	1	1	1	1	HPRT1;RAC1	GSTA1;GSTA2;GSTM1;XDH;TPMT
BRD-K35708212	BRD-K35708212_24_dose_10um_A549	Ouabain	CV	0	0	0	0	0	0	1	1	0	1	0	1	1	0	0	0	0	0	1	1	0	1	1	0	ATP1A1;ATP1A3;ATP1A2	CYP1A1
BRD-K35708212	BRD-K35708212_6_dose_10um_A549	Ouabain	CV	0	0	0	0	0	0	1	1	0	1	0	1	1	1	0	0	0	1	1	1	0	1	1	0	ATP1A1;ATP1A3;ATP1A2	CYP1A1
BRD-K35708212	BRD-K35708212_6_dose_10um_MCF7	Ouabain	CV	0	0	0	0	0	0	1	1	0	1	0	1	1	1	0	0	0	1	1	1	0	1	1	0	ATP1A1;ATP1A3;ATP1A2	CYP1A1
BRD-K46211610	BRD-K46211610_24_dose_10um_A549	Tolazoline	CNS	0	0	0	0	0	0	0	0	0	0	0	0	0	1	0	0	0	0	0	0	0	0	0	0	ADRA2A;ADRA2B;ADRA2C;HRH2;ADRA1A;HRH1	NA
BRD-K46211610	BRD-K46211610_6_dose_10um_A549	Tolazoline	CNS	0	0	0	0	0	0	1	1	0	1	0	0	1	1	1	1	0	0	0	0	0	0	0	0	ADRA2A;ADRA2B;ADRA2C;HRH2;ADRA1A;HRH1	NA
BRD-K47639036	BRD-K47639036_24_dose_10um_MCF7	Flavoxate	CNS	0	0	0	0	0	0	0	0	0	0	0	0	0	0	0	0	0	0	1	1	0	1	0	0	CHRM2;CHRM1	NA
BRD-K47639036	BRD-K47639036_6_dose_10um_MCF7	Flavoxate	CNS	0	0	0	0	0	0	0	0	0	0	0	0	0	0	0	0	0	0	1	1	0	1	0	0	CHRM2;CHRM1	NA
BRD-K49481516	BRD-K49481516_24_dose_10um_A549	Galantamine	CNS	1	1	1	1	0	0	1	1	1	1	0	1	1	1	1	1	0	1	0	1	0	1	0	0	CHRNA1;BCHE;CHRNG;CHRNB1;CHRNB2;ACHE;CHRNA5;CHRNB4;CHRNA3;CHRNA7;CHRFAM7A;CHRNA4;CHRNE;CHRNB3;CHRND;CHRNA2;CHRNA6;CHRNA10;CHRNA9	CYP3A4;CYP2D6
BRD-K49481516	BRD-K49481516_6_dose_10um_A549	Galantamine	CNS	1	1	1	1	0	0	1	1	1	1	0	1	1	1	0	1	0	0	0	1	0	1	0	0	CHRNA1;BCHE;CHRNG;CHRNB1;CHRNB2;ACHE;CHRNA5;CHRNB4;CHRNA3;CHRNA7;CHRFAM7A;CHRNA4;CHRNE;CHRNB3;CHRND;CHRNA2;CHRNA6;CHRNA10;CHRNA9	CYP3A4;CYP2D6
BRD-K51095933	BRD-K51095933_24_dose_10um_A549	Estrone sulfate	Antineoplastic	1	0	0	1	0	0	0	0	0	0	0	0	0	0	0	0	0	0	0	0	0	0	0	0	ESR1;ESR2	CYP1A2;CYP3A4;CYP2C9
BRD-K51095933	BRD-K51095933_6_dose_10um_A549	Estrone sulfate	Antineoplastic	1	0	0	1	0	0	1	0	0	1	0	0	1	1	1	1	0	0	0	0	0	0	0	0	ESR1;ESR2	CYP1A2;CYP3A4;CYP2C9
BRD-K55930204	BRD-K55930204_24_dose_10um_MCF7	Phenytoin	CNS	1	1	1	0	0	1	1	0	0	1	0	0	0	1	1	1	1	1	1	1	1	1	0	0	NR1I2;SCN1A;SCN1B;SCN5A;SCN3A	CYP3A4;CYP2C8;CYP2C9;CYP11B1;CYP2B6;CYP3A5;CYP3A7-CYP3A51P;CYP3A7;CYP2C18;CYP2C19
BRD-K55930204	BRD-K55930204_6_dose_10um_A549	Phenytoin	CNS	1	1	1	0	0	1	0	0	0	0	0	0	0	0	0	0	0	0	1	1	1	1	0	0	NR1I2;SCN1A;SCN1B;SCN5A;SCN3A	CYP3A4;CYP2C8;CYP2C9;CYP11B1;CYP2B6;CYP3A5;CYP3A7-CYP3A51P;CYP3A7;CYP2C18;CYP2C19
BRD-K55930204	BRD-K55930204_6_dose_10um_MCF7	Phenytoin	CNS	1	1	1	0	0	1	0	0	0	0	0	0	1	1	1	1	1	1	1	1	1	1	0	0	NR1I2;SCN1A;SCN1B;SCN5A;SCN3A	CYP3A4;CYP2C8;CYP2C9;CYP11B1;CYP2B6;CYP3A5;CYP3A7-CYP3A51P;CYP3A7;CYP2C18;CYP2C19
BRD-K60511616	BRD-K60511616_24_dose_10um_A549	Pravastatin	CV	1	0	0	1	0	0	1	0	0	1	0	1	1	1	1	1	1	1	0	0	0	0	0	0	HMGCR	CYP3A4;CYP2C8;CYP2D6;CYP2C9;CYP3A5
BRD-K60511616	BRD-K60511616_24_dose_10um_MCF7	Pravastatin	CV	1	0	0	1	0	0	1	0	0	1	0	0	1	1	0	0	0	0	0	0	0	0	0	0	HMGCR	CYP3A4;CYP2C8;CYP2D6;CYP2C9;CYP3A5
BRD-K60511616	BRD-K60511616_6_dose_10um_A549	Pravastatin	CV	1	0	0	1	0	0	1	0	0	1	0	1	0	0	0	0	0	0	0	0	0	0	0	0	HMGCR	CYP3A4;CYP2C8;CYP2D6;CYP2C9;CYP3A5
BRD-K60511616	BRD-K60511616_6_dose_10um_MCF7	Pravastatin	CV	1	0	0	1	0	0	1	0	0	1	0	0	1	1	0	0	0	0	0	0	0	0	0	0	HMGCR	CYP3A4;CYP2C8;CYP2D6;CYP2C9;CYP3A5
BRD-K63630713	BRD-K63630713_24_dose_10um_A549	Etacrynic acid	CV	0	0	0	0	0	0	0	0	0	0	0	0	0	0	0	0	0	0	1	1	1	1	1	0	ATP1A1;GSTP1;SLC12A1;LEF1	GSTA2
BRD-K63630713	BRD-K63630713_24_dose_10um_MCF7	Etacrynic acid	CV	0	0	0	0	0	0	1	0	0	1	0	1	1	1	1	1	1	1	1	1	1	1	1	0	ATP1A1;GSTP1;SLC12A1;LEF1	GSTA2
BRD-K63630713	BRD-K63630713_6_dose_10um_A549	Etacrynic acid	CV	0	0	0	0	0	0	1	0	0	1	0	0	1	1	1	1	0	1	1	1	1	1	1	0	ATP1A1;GSTP1;SLC12A1;LEF1	GSTA2
BRD-K63630713	BRD-K63630713_6_dose_10um_MCF7	Etacrynic acid	CV	0	0	0	0	0	0	0	0	0	0	0	0	1	0	0	0	0	0	1	1	1	1	1	0	ATP1A1;GSTP1;SLC12A1;LEF1	GSTA2
BRD-K66404838	BRD-K66404838_24_dose_10um_A549	Nalbuphine	CNS	0	0	0	0	0	0	1	1	1	1	0	1	0	1	0	0	0	0	1	1	0	1	0	0	OPRM1;OPRD1;OPRK1	NA
BRD-K66404838	BRD-K66404838_24_dose_10um_MCF7	Nalbuphine	CNS	0	0	0	0	0	0	1	1	1	1	0	1	0	0	0	0	0	0	1	1	0	1	0	0	OPRM1;OPRD1;OPRK1	NA
BRD-K66404838	BRD-K66404838_6_dose_10um_A549	Nalbuphine	CNS	0	0	0	0	0	0	0	0	0	0	0	0	0	0	0	0	0	0	1	1	0	1	0	0	OPRM1;OPRD1;OPRK1	NA
BRD-K67511046	BRD-K67511046_24_dose_10um_A549	Naloxone	CNS	0	0	0	0	0	0	0	0	0	0	0	0	0	0	0	0	0	0	0	0	1	1	0	0	TLR4;ESR1;CREB1;CES1;OPRM1;OPRD1;OPRK1	CYP3A4;CYP2C8
BRD-K67511046	BRD-K67511046_24_dose_10um_MCF7	Naloxone	CNS	0	0	0	0	0	0	0	0	0	1	0	1	0	0	0	0	0	0	0	0	1	1	0	0	TLR4;ESR1;CREB1;CES1;OPRM1;OPRD1;OPRK1	CYP3A4;CYP2C8
BRD-K67511046	BRD-K67511046_6_dose_10um_A549	Naloxone	CNS	0	0	0	0	0	0	1	1	0	1	0	1	1	1	1	1	0	1	0	0	1	1	0	0	TLR4;ESR1;CREB1;CES1;OPRM1;OPRD1;OPRK1	CYP3A4;CYP2C8
BRD-K67511046	BRD-K67511046_6_dose_10um_MCF7	Naloxone	CNS	0	0	0	0	0	0	0	1	1	1	0	1	0	0	0	0	0	0	0	0	1	1	0	0	TLR4;ESR1;CREB1;CES1;OPRM1;OPRD1;OPRK1	CYP3A4;CYP2C8
BRD-K70778732	BRD-K70778732_24_dose_10um_A549	Trazodone	CNS	1	1	1	1	0	0	1	1	0	1	0	1	1	1	1	1	1	1	1	1	1	1	0	1	HTR1A;ADRA2A;HTR2A;HTR2C;SLC6A4;ADRA1A;HRH1	CYP3A4;CYP2D6;CYP3A5;CYP3A7-CYP3A51P;CYP3A7
BRD-K70778732	BRD-K70778732_24_dose_10um_MCF7	Trazodone	CNS	1	1	1	1	0	0	1	1	1	1	0	1	1	0	0	1	0	0	1	1	1	1	0	1	HTR1A;ADRA2A;HTR2A;HTR2C;SLC6A4;ADRA1A;HRH1	CYP3A4;CYP2D6;CYP3A5;CYP3A7-CYP3A51P;CYP3A7
BRD-K70778732	BRD-K70778732_6_dose_10um_A549	Trazodone	CNS	1	1	1	1	0	0	1	1	1	1	0	1	1	1	1	1	0	1	1	1	1	1	0	1	HTR1A;ADRA2A;HTR2A;HTR2C;SLC6A4;ADRA1A;HRH1	CYP3A4;CYP2D6;CYP3A5;CYP3A7-CYP3A51P;CYP3A7
BRD-K70778732	BRD-K70778732_6_dose_10um_MCF7	Trazodone	CNS	1	1	1	1	0	0	0	1	1	1	0	0	1	1	1	1	0	1	1	1	1	1	0	1	HTR1A;ADRA2A;HTR2A;HTR2C;SLC6A4;ADRA1A;HRH1	CYP3A4;CYP2D6;CYP3A5;CYP3A7-CYP3A51P;CYP3A7
BRD-K71499074	BRD-K71499074_24_dose_10um_A549	Diclofenamide	CNS	0	0	0	0	0	0	0	0	0	0	0	0	0	1	0	0	0	1	1	1	1	1	0	0	CA1;CA2;CA3;CA4;CA7	CYP2C9
BRD-K71499074	BRD-K71499074_24_dose_10um_MCF7	Diclofenamide	CNS	0	0	0	0	0	0	1	1	0	1	0	0	1	0	0	0	0	0	1	1	1	1	0	0	CA1;CA2;CA3;CA4;CA7	CYP2C9
BRD-K71499074	BRD-K71499074_6_dose_10um_A549	Diclofenamide	CNS	0	0	0	0	0	0	1	0	0	0	0	1	1	0	0	0	0	0	1	1	1	1	0	0	CA1;CA2;CA3;CA4;CA7	CYP2C9
BRD-K71499074	BRD-K71499074_6_dose_10um_MCF7	Diclofenamide	CNS	0	0	0	0	0	0	1	1	1	1	0	1	1	1	1	1	0	1	1	1	1	1	0	0	CA1;CA2;CA3;CA4;CA7	CYP2C9
BRD-K71799949	BRD-K71799949_24_dose_10um_MCF7	Carbamazepine	CNS	1	1	1	1	0	0	0	0	0	0	0	0	1	1	1	1	1	1	1	0	1	1	0	0	NR1I2;CHRNB2;CHRNA4;SCN5A	CYP1A2;CYP3A4;CYP2C8;CYP2C9;UGT2B7;CYP2B6;CYP3A5;CYP3A7-CYP3A51P;CYP3A7;CYP2C19
BRD-K71799949	BRD-K71799949_24_dose_96um_MCF7	Carbamazepine	CNS	1	1	1	1	0	0	0	0	0	0	0	0	0	0	0	0	0	0	1	0	1	1	0	0	NR1I2;CHRNB2;CHRNA4;SCN5A	CYP1A2;CYP3A4;CYP2C8;CYP2C9;UGT2B7;CYP2B6;CYP3A5;CYP3A7-CYP3A51P;CYP3A7;CYP2C19
BRD-K71799949	BRD-K71799949_6_dose_10um_MCF7	Carbamazepine	CNS	1	1	1	1	0	0	0	0	0	1	0	0	1	1	1	1	1	1	1	0	1	1	0	0	NR1I2;CHRNB2;CHRNA4;SCN5A	CYP1A2;CYP3A4;CYP2C8;CYP2C9;UGT2B7;CYP2B6;CYP3A5;CYP3A7-CYP3A51P;CYP3A7;CYP2C19
BRD-K71799949	BRD-K71799949_6_dose_96um_MCF7	Carbamazepine	CNS	1	1	1	1	0	0	0	0	0	0	0	0	0	0	0	0	0	0	1	0	1	1	0	0	NR1I2;CHRNB2;CHRNA4;SCN5A	CYP1A2;CYP3A4;CYP2C8;CYP2C9;UGT2B7;CYP2B6;CYP3A5;CYP3A7-CYP3A51P;CYP3A7;CYP2C19
BRD-K75466013	BRD-K75466013_24_dose_10um_MCF7	Benzocaine	CNS	0	0	0	0	0	0	0	0	0	0	0	0	0	0	0	0	0	0	0	0	0	0	0	0	SCN10A	CES1
BRD-K75466013	BRD-K75466013_6_dose_10um_MCF7	Benzocaine	CNS	0	0	0	0	0	0	0	0	0	0	0	0	0	0	0	0	0	0	0	0	0	0	0	0	SCN10A	CES1
BRD-K77641333	BRD-K77641333_24_dose_10um_A549	Naphazoline	CNS	0	0	0	0	0	0	0	0	0	0	0	0	0	0	0	0	0	0	0	0	0	0	0	0	ADRA2A;ADRA1A	NA
BRD-K77641333	BRD-K77641333_24_dose_10um_MCF7	Naphazoline	CNS	0	0	0	0	0	0	0	0	0	0	0	0	0	0	0	0	0	0	0	0	0	0	0	0	ADRA2A;ADRA1A	NA
BRD-K77641333	BRD-K77641333_6_dose_10um_A549	Naphazoline	CNS	0	0	0	0	0	0	0	0	0	0	0	0	0	0	0	0	0	0	0	0	0	0	0	0	ADRA2A;ADRA1A	NA
BRD-K77641333	BRD-K77641333_6_dose_10um_MCF7	Naphazoline	CNS	0	0	0	0	0	0	0	0	0	0	0	0	0	0	0	0	0	0	0	0	0	0	0	0	ADRA2A;ADRA1A	NA
BRD-K78431006	BRD-K78431006_24_dose_0.08um_MCF7	Crizotinib	Antineoplastic	1	1	0	0	0	0	1	0	1	1	0	0	1	0	1	0	0	0	1	1	1	1	1	0	MET;ALK	CYP3A4;CYP2B6;CYP3A5
BRD-K78431006	BRD-K78431006_24_dose_0.119999997318um_MCF7	Crizotinib	Antineoplastic	1	1	0	0	0	0	0	0	0	1	0	0	0	0	0	0	0	0	1	1	1	1	1	0	MET;ALK	CYP3A4;CYP2B6;CYP3A5
BRD-K78431006	BRD-K78431006_24_dose_0.370000004768um_MCF7	Crizotinib	Antineoplastic	1	1	0	0	0	0	1	0	0	1	0	0	0	0	0	0	0	0	1	1	1	1	1	0	MET;ALK	CYP3A4;CYP2B6;CYP3A5
BRD-K78431006	BRD-K78431006_24_dose_0.4um_MCF7	Crizotinib	Antineoplastic	1	1	0	0	0	0	1	0	1	1	0	0	1	0	1	0	0	0	1	1	1	1	1	0	MET;ALK	CYP3A4;CYP2B6;CYP3A5
BRD-K78431006	BRD-K78431006_24_dose_10um_MCF7	Crizotinib	Antineoplastic	1	1	0	0	0	0	1	1	0	1	0	1	1	1	0	0	0	0	1	1	1	1	1	0	MET;ALK	CYP3A4;CYP2B6;CYP3A5
BRD-K78431006	BRD-K78431006_24_dose_1.11000001431um_MCF7	Crizotinib	Antineoplastic	1	1	0	0	0	0	1	0	0	1	0	0	0	0	0	0	0	0	1	1	1	1	1	0	MET;ALK	CYP3A4;CYP2B6;CYP3A5
BRD-K78431006	BRD-K78431006_24_dose_2um_MCF7	Crizotinib	Antineoplastic	1	1	0	0	0	0	1	0	1	1	0	0	1	0	0	0	0	0	1	1	1	1	1	0	MET;ALK	CYP3A4;CYP2B6;CYP3A5
BRD-K78431006	BRD-K78431006_24_dose_3.32999992371um_MCF7	Crizotinib	Antineoplastic	1	1	0	0	0	0	1	1	0	1	0	1	0	0	0	0	0	0	1	1	1	1	1	0	MET;ALK	CYP3A4;CYP2B6;CYP3A5
BRD-K78431006	BRD-K78431006_6_dose_0.08um_MCF7	Crizotinib	Antineoplastic	1	1	0	0	0	0	1	0	1	1	0	0	1	0	1	0	0	0	1	1	1	1	1	0	MET;ALK	CYP3A4;CYP2B6;CYP3A5
BRD-K78431006	BRD-K78431006_6_dose_0.4um_MCF7	Crizotinib	Antineoplastic	1	1	0	0	0	0	1	0	1	1	0	0	1	0	1	0	0	0	1	1	1	1	1	0	MET;ALK	CYP3A4;CYP2B6;CYP3A5
BRD-K78431006	BRD-K78431006_6_dose_10um_MCF7	Crizotinib	Antineoplastic	1	1	0	0	0	0	1	1	1	1	0	0	1	1	1	1	1	0	1	1	1	1	1	0	MET;ALK	CYP3A4;CYP2B6;CYP3A5
BRD-K78431006	BRD-K78431006_6_dose_2um_MCF7	Crizotinib	Antineoplastic	1	1	0	0	0	0	1	0	1	1	0	0	1	1	1	1	1	0	1	1	1	1	1	0	MET;ALK	CYP3A4;CYP2B6;CYP3A5
BRD-K82036761	BRD-K82036761_24_dose_10um_A549	Sertraline	CNS	0	0	0	0	0	0	0	0	0	1	0	1	1	1	1	1	0	1	0	0	0	0	0	0	SLC6A4;SLC6A3	CYP1A2;CYP3A4;CYP2D6;CYP2C9;CYP2B6;MAOA;MAOB;CYP2C19
BRD-K82036761	BRD-K82036761_24_dose_10um_MCF7	Sertraline	CNS	0	0	0	0	0	0	0	0	0	0	0	0	1	1	0	1	0	0	0	0	0	0	0	0	SLC6A4;SLC6A3	CYP1A2;CYP3A4;CYP2D6;CYP2C9;CYP2B6;MAOA;MAOB;CYP2C19
BRD-K82036761	BRD-K82036761_6_dose_10um_A549	Sertraline	CNS	0	0	0	0	0	0	0	0	0	0	0	0	1	1	1	1	0	1	0	0	0	0	0	0	SLC6A4;SLC6A3	CYP1A2;CYP3A4;CYP2D6;CYP2C9;CYP2B6;MAOA;MAOB;CYP2C19
BRD-K82036761	BRD-K82036761_6_dose_10um_MCF7	Sertraline	CNS	0	0	0	0	0	0	0	0	1	1	0	0	1	1	1	1	1	0	0	0	0	0	0	0	SLC6A4;SLC6A3	CYP1A2;CYP3A4;CYP2D6;CYP2C9;CYP2B6;MAOA;MAOB;CYP2C19
BRD-K85090592	BRD-K85090592_24_dose_10um_A549	Pilocarpine	CNS	0	0	0	0	0	0	1	1	0	1	0	0	1	1	0	1	0	1	1	1	0	0	0	0	CHRM2;CHRM4;CHRM1;CHRM3	CYP2E1;CYP3A4;CYP2A6
BRD-K85090592	BRD-K85090592_6_dose_10um_A549	Pilocarpine	CNS	0	0	0	0	0	0	0	0	0	0	0	0	0	0	0	0	0	0	1	1	0	0	0	0	CHRM2;CHRM4;CHRM1;CHRM3	CYP2E1;CYP3A4;CYP2A6
BRD-K88172511	BRD-K88172511_24_dose_10um_A549	Naltrexone	CNS	1	0	0	1	0	0	0	0	0	0	0	0	0	0	0	0	0	0	0	0	1	1	0	0	OPRM1;OPRD1;OPRK1;SIGMAR1	UGT1A1
BRD-K88172511	BRD-K88172511_6_dose_10um_A549	Naltrexone	CNS	1	0	0	1	0	0	0	0	0	0	0	0	1	1	1	1	0	0	0	0	1	1	0	0	OPRM1;OPRD1;OPRK1;SIGMAR1	UGT1A1
BRD-K88172511	BRD-K88172511_6_dose_10um_MCF7	Naltrexone	CNS	1	0	0	1	0	0	0	1	0	1	0	0	0	0	0	0	0	0	0	0	1	1	0	0	OPRM1;OPRD1;OPRK1;SIGMAR1	UGT1A1
BRD-K90027355	BRD-K90027355_24_dose_10um_A549	Spironolactone	CV	0	0	0	0	0	0	1	0	0	1	0	0	0	0	0	0	0	0	1	0	0	0	0	0	CACNB4;CACNA1A;CACNA1G;CACNA1F;NR1I2;CACNA1H;NR3C1;SHBG;PGR;NR3C2;AR;SRD5A1;CYP11B2;SRD5A2;CACNB3;CACNA2D1;CACNA1B;CACNA1D;CACNB1;CACNG1;CACNB2;CACNA1S;CACNA1C;CACNB1;CACNA2D3;SRD5A3;CACNA2D2;CACNA1I	CYP2C8;CYP11B1
BRD-K90027355	BRD-K90027355_24_dose_10um_MCF7	Spironolactone	CV	0	0	0	0	0	0	1	0	0	1	0	0	0	1	0	0	0	1	1	0	0	0	0	0	CACNB4;CACNA1A;CACNA1G;CACNA1F;NR1I2;CACNA1H;NR3C1;SHBG;PGR;NR3C2;AR;SRD5A1;CYP11B2;SRD5A2;CACNB3;CACNA2D1;CACNA1B;CACNA1D;CACNB1;CACNG1;CACNB2;CACNA1S;CACNA1C;CACNB1;CACNA2D3;SRD5A3;CACNA2D2;CACNA1I	CYP2C8;CYP11B1
BRD-K90027355	BRD-K90027355_6_dose_10um_A549	Spironolactone	CV	0	0	0	0	0	0	1	0	0	1	0	0	1	1	1	1	1	1	1	0	0	0	0	0	CACNB4;CACNA1A;CACNA1G;CACNA1F;NR1I2;CACNA1H;NR3C1;SHBG;PGR;NR3C2;AR;SRD5A1;CYP11B2;SRD5A2;CACNB3;CACNA2D1;CACNA1B;CACNA1D;CACNB1;CACNG1;CACNB2;CACNA1S;CACNA1C;CACNB1;CACNA2D3;SRD5A3;CACNA2D2;CACNA1I	CYP2C8;CYP11B1
BRD-K90333595	BRD-K90333595_24_dose_10um_A549	Phentolamine	CV	1	1	0	1	0	0	0	0	0	0	0	0	0	1	0	0	0	1	0	0	0	0	0	0	ADRA2A;ADRA1D;ADRA1A;ADRA1B	NA
BRD-K90333595	BRD-K90333595_24_dose_10um_A549	Phentolamine	CV	1	1	0	1	0	0	0	0	0	0	0	0	0	1	0	0	0	1	0	0	0	0	0	0	ADRA2A;ADRA1D;ADRA1A;ADRA1B	NA
BRD-K90333595	BRD-K90333595_24_dose_10um_A549	Phentolamine	CV	1	1	0	1	0	0	0	0	0	0	0	0	0	1	0	0	0	1	0	0	0	0	0	0	ADRA2A;ADRA1D;ADRA1A;ADRA1B	NA
BRD-K90333595	BRD-K90333595_24_dose_10um_A549	Phentolamine	CV	1	1	0	1	0	0	0	0	0	0	0	0	0	1	0	0	0	1	0	0	0	0	0	0	ADRA2A;ADRA1D;ADRA1A;ADRA1B	NA
BRD-K90333595	BRD-K90333595_24_dose_10um_A549	Phentolamine	CV	1	1	0	1	0	0	0	0	0	0	0	0	0	1	0	0	0	1	0	0	0	0	0	0	ADRA2A;ADRA1D;ADRA1A;ADRA1B	NA
BRD-K90333595	BRD-K90333595_24_dose_10um_A549	Phentolamine	CV	1	1	0	1	0	0	0	0	0	0	0	0	0	1	0	0	0	1	0	0	0	0	0	0	ADRA2A;ADRA1D;ADRA1A;ADRA1B	NA
BRD-K90333595	BRD-K90333595_24_dose_10um_A549	Phentolamine	CV	1	1	0	1	0	0	0	0	0	0	0	0	0	1	0	0	0	1	0	0	0	0	0	0	ADRA2A;ADRA1D;ADRA1A;ADRA1B	NA
BRD-K90333595	BRD-K90333595_24_dose_10um_A549	Phentolamine	CV	1	1	0	1	0	0	0	0	0	0	0	0	0	1	0	0	0	1	0	0	0	0	0	0	ADRA2A;ADRA1D;ADRA1A;ADRA1B	NA
BRD-K90333595	BRD-K90333595_24_dose_10um_A549	Phentolamine	CV	1	1	0	1	0	0	0	0	0	0	0	0	0	1	0	0	0	1	0	0	0	0	0	0	ADRA2A;ADRA1D;ADRA1A;ADRA1B	NA
BRD-K90333595	BRD-K90333595_24_dose_10um_A549	Phentolamine	CV	1	1	0	1	0	0	0	0	0	0	0	0	0	1	0	0	0	1	0	0	0	0	0	0	ADRA2A;ADRA1D;ADRA1A;ADRA1B	NA
BRD-K90333595	BRD-K90333595_24_dose_10um_A549	Phentolamine	CV	1	1	0	1	0	0	0	0	0	0	0	0	0	1	0	0	0	1	0	0	0	0	0	0	ADRA2A;ADRA1D;ADRA1A;ADRA1B	NA
BRD-K90333595	BRD-K90333595_24_dose_10um_A549	Phentolamine	CV	1	1	0	1	0	0	0	0	0	0	0	0	0	1	0	0	0	1	0	0	0	0	0	0	ADRA2A;ADRA1D;ADRA1A;ADRA1B	NA
BRD-K90333595	BRD-K90333595_24_dose_10um_A549	Phentolamine	CV	1	1	0	1	0	0	0	0	0	0	0	0	0	1	0	0	0	1	0	0	0	0	0	0	ADRA2A;ADRA1D;ADRA1A;ADRA1B	NA
BRD-K90333595	BRD-K90333595_24_dose_10um_A549	Phentolamine	CV	1	1	0	1	0	0	0	0	0	0	0	0	0	1	0	0	0	1	0	0	0	0	0	0	ADRA2A;ADRA1D;ADRA1A;ADRA1B	NA
BRD-K90333595	BRD-K90333595_24_dose_10um_A549	Phentolamine	CV	1	1	0	1	0	0	0	0	0	0	0	0	0	1	0	0	0	1	0	0	0	0	0	0	ADRA2A;ADRA1D;ADRA1A;ADRA1B	NA
BRD-K90333595	BRD-K90333595_24_dose_10um_A549	Phentolamine	CV	1	1	0	1	0	0	0	0	0	0	0	0	0	1	0	0	0	1	0	0	0	0	0	0	ADRA2A;ADRA1D;ADRA1A;ADRA1B	NA
BRD-K90333595	BRD-K90333595_24_dose_10um_MCF7	Phentolamine	CV	1	1	0	1	0	0	0	0	0	0	0	0	1	1	0	1	1	1	0	0	0	0	0	0	ADRA2A;ADRA1D;ADRA1A;ADRA1B	NA
BRD-K90333595	BRD-K90333595_24_dose_10um_MCF7	Phentolamine	CV	1	1	0	1	0	0	0	0	0	0	0	0	1	1	0	1	1	1	0	0	0	0	0	0	ADRA2A;ADRA1D;ADRA1A;ADRA1B	NA
BRD-K90333595	BRD-K90333595_24_dose_10um_MCF7	Phentolamine	CV	1	1	0	1	0	0	0	0	0	0	0	0	1	1	0	1	1	1	0	0	0	0	0	0	ADRA2A;ADRA1D;ADRA1A;ADRA1B	NA
BRD-K90333595	BRD-K90333595_24_dose_10um_MCF7	Phentolamine	CV	1	1	0	1	0	0	0	0	0	0	0	0	1	1	0	1	1	1	0	0	0	0	0	0	ADRA2A;ADRA1D;ADRA1A;ADRA1B	NA
BRD-K90333595	BRD-K90333595_24_dose_10um_MCF7	Phentolamine	CV	1	1	0	1	0	0	0	0	0	0	0	0	1	1	0	1	1	1	0	0	0	0	0	0	ADRA2A;ADRA1D;ADRA1A;ADRA1B	NA
BRD-K90333595	BRD-K90333595_24_dose_10um_MCF7	Phentolamine	CV	1	1	0	1	0	0	0	0	0	0	0	0	1	1	0	1	1	1	0	0	0	0	0	0	ADRA2A;ADRA1D;ADRA1A;ADRA1B	NA
BRD-K90333595	BRD-K90333595_24_dose_10um_MCF7	Phentolamine	CV	1	1	0	1	0	0	0	0	0	0	0	0	1	1	0	1	1	1	0	0	0	0	0	0	ADRA2A;ADRA1D;ADRA1A;ADRA1B	NA
BRD-K90333595	BRD-K90333595_24_dose_10um_MCF7	Phentolamine	CV	1	1	0	1	0	0	0	0	0	0	0	0	1	1	0	1	1	1	0	0	0	0	0	0	ADRA2A;ADRA1D;ADRA1A;ADRA1B	NA
BRD-K90333595	BRD-K90333595_24_dose_10um_MCF7	Phentolamine	CV	1	1	0	1	0	0	0	0	0	0	0	0	1	1	0	1	1	1	0	0	0	0	0	0	ADRA2A;ADRA1D;ADRA1A;ADRA1B	NA
BRD-K90333595	BRD-K90333595_24_dose_10um_MCF7	Phentolamine	CV	1	1	0	1	0	0	0	0	0	0	0	0	1	1	0	1	1	1	0	0	0	0	0	0	ADRA2A;ADRA1D;ADRA1A;ADRA1B	NA
BRD-K90333595	BRD-K90333595_24_dose_10um_MCF7	Phentolamine	CV	1	1	0	1	0	0	0	0	0	0	0	0	1	1	0	1	1	1	0	0	0	0	0	0	ADRA2A;ADRA1D;ADRA1A;ADRA1B	NA
BRD-K90333595	BRD-K90333595_24_dose_10um_MCF7	Phentolamine	CV	1	1	0	1	0	0	0	0	0	0	0	0	1	1	0	1	1	1	0	0	0	0	0	0	ADRA2A;ADRA1D;ADRA1A;ADRA1B	NA
BRD-K90333595	BRD-K90333595_24_dose_10um_MCF7	Phentolamine	CV	1	1	0	1	0	0	0	0	0	0	0	0	1	1	0	1	1	1	0	0	0	0	0	0	ADRA2A;ADRA1D;ADRA1A;ADRA1B	NA
BRD-K90333595	BRD-K90333595_24_dose_10um_MCF7	Phentolamine	CV	1	1	0	1	0	0	0	0	0	0	0	0	1	1	0	1	1	1	0	0	0	0	0	0	ADRA2A;ADRA1D;ADRA1A;ADRA1B	NA
BRD-K90333595	BRD-K90333595_24_dose_10um_MCF7	Phentolamine	CV	1	1	0	1	0	0	0	0	0	0	0	0	1	1	0	1	1	1	0	0	0	0	0	0	ADRA2A;ADRA1D;ADRA1A;ADRA1B	NA
BRD-K90333595	BRD-K90333595_24_dose_10um_MCF7	Phentolamine	CV	1	1	0	1	0	0	0	0	0	0	0	0	1	1	0	1	1	1	0	0	0	0	0	0	ADRA2A;ADRA1D;ADRA1A;ADRA1B	NA
BRD-K90333595	BRD-K90333595_6_dose_10um_A549	Phentolamine	CV	1	1	0	1	0	0	0	0	0	1	0	0	0	0	0	0	0	0	0	0	0	0	0	0	ADRA2A;ADRA1D;ADRA1A;ADRA1B	NA
BRD-K90333595	BRD-K90333595_6_dose_10um_A549	Phentolamine	CV	1	1	0	1	0	0	0	0	0	1	0	0	0	0	0	0	0	0	0	0	0	0	0	0	ADRA2A;ADRA1D;ADRA1A;ADRA1B	NA
BRD-K90333595	BRD-K90333595_6_dose_10um_A549	Phentolamine	CV	1	1	0	1	0	0	0	0	0	1	0	0	0	0	0	0	0	0	0	0	0	0	0	0	ADRA2A;ADRA1D;ADRA1A;ADRA1B	NA
BRD-K90333595	BRD-K90333595_6_dose_10um_A549	Phentolamine	CV	1	1	0	1	0	0	0	0	0	1	0	0	0	0	0	0	0	0	0	0	0	0	0	0	ADRA2A;ADRA1D;ADRA1A;ADRA1B	NA
BRD-K90333595	BRD-K90333595_6_dose_10um_A549	Phentolamine	CV	1	1	0	1	0	0	0	0	0	1	0	0	0	0	0	0	0	0	0	0	0	0	0	0	ADRA2A;ADRA1D;ADRA1A;ADRA1B	NA
BRD-K90333595	BRD-K90333595_6_dose_10um_A549	Phentolamine	CV	1	1	0	1	0	0	0	0	0	1	0	0	0	0	0	0	0	0	0	0	0	0	0	0	ADRA2A;ADRA1D;ADRA1A;ADRA1B	NA
BRD-K90333595	BRD-K90333595_6_dose_10um_A549	Phentolamine	CV	1	1	0	1	0	0	0	0	0	1	0	0	0	0	0	0	0	0	0	0	0	0	0	0	ADRA2A;ADRA1D;ADRA1A;ADRA1B	NA
BRD-K90333595	BRD-K90333595_6_dose_10um_A549	Phentolamine	CV	1	1	0	1	0	0	0	0	0	1	0	0	0	0	0	0	0	0	0	0	0	0	0	0	ADRA2A;ADRA1D;ADRA1A;ADRA1B	NA
BRD-K90333595	BRD-K90333595_6_dose_10um_A549	Phentolamine	CV	1	1	0	1	0	0	0	0	0	1	0	0	0	0	0	0	0	0	0	0	0	0	0	0	ADRA2A;ADRA1D;ADRA1A;ADRA1B	NA
BRD-K90333595	BRD-K90333595_6_dose_10um_A549	Phentolamine	CV	1	1	0	1	0	0	0	0	0	1	0	0	0	0	0	0	0	0	0	0	0	0	0	0	ADRA2A;ADRA1D;ADRA1A;ADRA1B	NA
BRD-K90333595	BRD-K90333595_6_dose_10um_A549	Phentolamine	CV	1	1	0	1	0	0	0	0	0	1	0	0	0	0	0	0	0	0	0	0	0	0	0	0	ADRA2A;ADRA1D;ADRA1A;ADRA1B	NA
BRD-K90333595	BRD-K90333595_6_dose_10um_A549	Phentolamine	CV	1	1	0	1	0	0	0	0	0	1	0	0	0	0	0	0	0	0	0	0	0	0	0	0	ADRA2A;ADRA1D;ADRA1A;ADRA1B	NA
BRD-K90333595	BRD-K90333595_6_dose_10um_A549	Phentolamine	CV	1	1	0	1	0	0	0	0	0	1	0	0	0	0	0	0	0	0	0	0	0	0	0	0	ADRA2A;ADRA1D;ADRA1A;ADRA1B	NA
BRD-K90333595	BRD-K90333595_6_dose_10um_A549	Phentolamine	CV	1	1	0	1	0	0	0	0	0	1	0	0	0	0	0	0	0	0	0	0	0	0	0	0	ADRA2A;ADRA1D;ADRA1A;ADRA1B	NA
BRD-K90333595	BRD-K90333595_6_dose_10um_A549	Phentolamine	CV	1	1	0	1	0	0	0	0	0	1	0	0	0	0	0	0	0	0	0	0	0	0	0	0	ADRA2A;ADRA1D;ADRA1A;ADRA1B	NA
BRD-K90333595	BRD-K90333595_6_dose_10um_A549	Phentolamine	CV	1	1	0	1	0	0	0	0	0	1	0	0	0	0	0	0	0	0	0	0	0	0	0	0	ADRA2A;ADRA1D;ADRA1A;ADRA1B	NA
BRD-K90333595	BRD-K90333595_6_dose_10um_MCF7	Phentolamine	CV	1	1	0	1	0	0	0	0	0	1	0	0	1	1	1	1	0	1	0	0	0	0	0	0	ADRA2A;ADRA1D;ADRA1A;ADRA1B	NA
BRD-K90333595	BRD-K90333595_6_dose_10um_MCF7	Phentolamine	CV	1	1	0	1	0	0	0	0	0	1	0	0	1	1	1	1	0	1	0	0	0	0	0	0	ADRA2A;ADRA1D;ADRA1A;ADRA1B	NA
BRD-K90333595	BRD-K90333595_6_dose_10um_MCF7	Phentolamine	CV	1	1	0	1	0	0	0	0	0	1	0	0	1	1	1	1	0	1	0	0	0	0	0	0	ADRA2A;ADRA1D;ADRA1A;ADRA1B	NA
BRD-K90333595	BRD-K90333595_6_dose_10um_MCF7	Phentolamine	CV	1	1	0	1	0	0	0	0	0	1	0	0	1	1	1	1	0	1	0	0	0	0	0	0	ADRA2A;ADRA1D;ADRA1A;ADRA1B	NA
BRD-K90333595	BRD-K90333595_6_dose_10um_MCF7	Phentolamine	CV	1	1	0	1	0	0	0	0	0	1	0	0	1	1	1	1	0	1	0	0	0	0	0	0	ADRA2A;ADRA1D;ADRA1A;ADRA1B	NA
BRD-K90333595	BRD-K90333595_6_dose_10um_MCF7	Phentolamine	CV	1	1	0	1	0	0	0	0	0	1	0	0	1	1	1	1	0	1	0	0	0	0	0	0	ADRA2A;ADRA1D;ADRA1A;ADRA1B	NA
BRD-K90333595	BRD-K90333595_6_dose_10um_MCF7	Phentolamine	CV	1	1	0	1	0	0	0	0	0	1	0	0	1	1	1	1	0	1	0	0	0	0	0	0	ADRA2A;ADRA1D;ADRA1A;ADRA1B	NA
BRD-K90333595	BRD-K90333595_6_dose_10um_MCF7	Phentolamine	CV	1	1	0	1	0	0	0	0	0	1	0	0	1	1	1	1	0	1	0	0	0	0	0	0	ADRA2A;ADRA1D;ADRA1A;ADRA1B	NA
BRD-K90333595	BRD-K90333595_6_dose_10um_MCF7	Phentolamine	CV	1	1	0	1	0	0	0	0	0	1	0	0	1	1	1	1	0	1	0	0	0	0	0	0	ADRA2A;ADRA1D;ADRA1A;ADRA1B	NA
BRD-K90333595	BRD-K90333595_6_dose_10um_MCF7	Phentolamine	CV	1	1	0	1	0	0	0	0	0	1	0	0	1	1	1	1	0	1	0	0	0	0	0	0	ADRA2A;ADRA1D;ADRA1A;ADRA1B	NA
BRD-K90333595	BRD-K90333595_6_dose_10um_MCF7	Phentolamine	CV	1	1	0	1	0	0	0	0	0	1	0	0	1	1	1	1	0	1	0	0	0	0	0	0	ADRA2A;ADRA1D;ADRA1A;ADRA1B	NA
BRD-K90333595	BRD-K90333595_6_dose_10um_MCF7	Phentolamine	CV	1	1	0	1	0	0	0	0	0	1	0	0	1	1	1	1	0	1	0	0	0	0	0	0	ADRA2A;ADRA1D;ADRA1A;ADRA1B	NA
BRD-K90333595	BRD-K90333595_6_dose_10um_MCF7	Phentolamine	CV	1	1	0	1	0	0	0	0	0	1	0	0	1	1	1	1	0	1	0	0	0	0	0	0	ADRA2A;ADRA1D;ADRA1A;ADRA1B	NA
BRD-K90333595	BRD-K90333595_6_dose_10um_MCF7	Phentolamine	CV	1	1	0	1	0	0	0	0	0	1	0	0	1	1	1	1	0	1	0	0	0	0	0	0	ADRA2A;ADRA1D;ADRA1A;ADRA1B	NA
BRD-K90333595	BRD-K90333595_6_dose_10um_MCF7	Phentolamine	CV	1	1	0	1	0	0	0	0	0	1	0	0	1	1	1	1	0	1	0	0	0	0	0	0	ADRA2A;ADRA1D;ADRA1A;ADRA1B	NA
BRD-K90333595	BRD-K90333595_6_dose_10um_MCF7	Phentolamine	CV	1	1	0	1	0	0	0	0	0	1	0	0	1	1	1	1	0	1	0	0	0	0	0	0	ADRA2A;ADRA1D;ADRA1A;ADRA1B	NA
BRD-K92723993	BRD-K92723993_24_dose_10um_A549	Imatinib	Antineoplastic	1	1	1	1	1	0	1	0	0	0	0	1	1	1	1	1	0	1	1	0	0	0	0	0	ABL1;NTRK1;CSF1R;PDGFRB;KIT;PDGFRA;DDR1	CYP1A2;CYP3A4;CYP2D6;CYP2C9;CYP3A5;PTGS1;CYP3A7-CYP3A51P;CYP3A7;CYP2C19
BRD-K92723993	BRD-K92723993_24_dose_10um_MCF7	Imatinib	Antineoplastic	1	1	1	1	1	0	1	1	1	1	0	1	1	1	1	1	1	1	1	0	0	0	0	0	ABL1;NTRK1;CSF1R;PDGFRB;KIT;PDGFRA;DDR1	CYP1A2;CYP3A4;CYP2D6;CYP2C9;CYP3A5;PTGS1;CYP3A7-CYP3A51P;CYP3A7;CYP2C19
BRD-K92723993	BRD-K92723993_6_dose_10um_A549	Imatinib	Antineoplastic	1	1	1	1	1	0	1	0	0	0	0	0	0	0	0	0	0	0	1	0	0	0	0	0	ABL1;NTRK1;CSF1R;PDGFRB;KIT;PDGFRA;DDR1	CYP1A2;CYP3A4;CYP2D6;CYP2C9;CYP3A5;PTGS1;CYP3A7-CYP3A51P;CYP3A7;CYP2C19
BRD-K92723993	BRD-K92723993_6_dose_10um_MCF7	Imatinib	Antineoplastic	1	1	1	1	1	0	1	1	1	1	1	1	1	1	1	1	1	0	1	0	0	0	0	0	ABL1;NTRK1;CSF1R;PDGFRB;KIT;PDGFRA;DDR1	CYP1A2;CYP3A4;CYP2D6;CYP2C9;CYP3A5;PTGS1;CYP3A7-CYP3A51P;CYP3A7;CYP2C19
BRD-K96354014	BRD-K96354014_24_dose_10um_A549	Nifedipine	CV	1	1	1	1	0	0	0	0	0	0	0	0	0	0	0	0	0	0	1	0	1	1	1	0	NR1I2;CACNA1H;CALM2;CALM3;CALM1;CACNA2D1;CACNA1D;CACNB2;KCNA1;CACNA1S;CACNA1C	CYP1A1;CYP1A2;CYP2E1;CYP3A4;CYP2C8;CYP2D6;CYP2A6;CYP2C9;CYP2B6;CYP3A5;CYP3A7-CYP3A51P;CYP3A7
BRD-K96354014	BRD-K96354014_24_dose_10um_MCF7	Nifedipine	CV	1	1	1	1	0	0	0	0	0	0	0	0	0	0	0	0	0	0	1	0	1	1	1	0	NR1I2;CACNA1H;CALM2;CALM3;CALM1;CACNA2D1;CACNA1D;CACNB2;KCNA1;CACNA1S;CACNA1C	CYP1A1;CYP1A2;CYP2E1;CYP3A4;CYP2C8;CYP2D6;CYP2A6;CYP2C9;CYP2B6;CYP3A5;CYP3A7-CYP3A51P;CYP3A7
BRD-K96354014	BRD-K96354014_6_dose_10um_A549	Nifedipine	CV	1	1	1	1	0	0	0	0	0	0	0	0	0	0	0	0	0	0	1	0	1	1	1	0	NR1I2;CACNA1H;CALM2;CALM3;CALM1;CACNA2D1;CACNA1D;CACNB2;KCNA1;CACNA1S;CACNA1C	CYP1A1;CYP1A2;CYP2E1;CYP3A4;CYP2C8;CYP2D6;CYP2A6;CYP2C9;CYP2B6;CYP3A5;CYP3A7-CYP3A51P;CYP3A7
BRD-K98174813	BRD-K98174813_24_dose_10um_MCF7	Chlorzoxazone	CNS	0	0	0	0	0	0	0	0	0	0	0	0	0	0	0	0	0	0	1	1	1	1	0	0	KCNMA1	CYP1A1;CYP1A2;CYP2E1;CYP3A4;CYP2D6;CYP2A6
BRD-K98174813	BRD-K98174813_6_dose_10um_MCF7	Chlorzoxazone	CNS	0	0	0	0	0	0	0	0	0	0	0	0	0	0	0	0	0	0	1	1	1	1	0	0	KCNMA1	CYP1A1;CYP1A2;CYP2E1;CYP3A4;CYP2D6;CYP2A6
BRD-K99300445	BRD-K99300445_24_dose_10um_MCF7	Antazoline	CNS	0	0	0	0	0	0	0	0	0	0	0	0	0	0	0	0	0	0	0	0	0	0	0	0	HRH1	NA
BRD-K99300445	BRD-K99300445_6_dose_10um_MCF7	Antazoline	CNS	0	0	0	0	0	0	0	0	0	0	0	0	0	0	0	0	0	0	0	0	0	0	0	0	HRH1	NA

## Sheet: ANOVA results
feature	sum.sq	mean.sq	F.value	pval	Dual.false.mean	Dual.Gene.false.mean	Gene.false.mean	Dual.Desc.false.mean	All.false.mean	All.correct.mean	Gene.Desc.false.mean	Dual.false.sd	Dual.Gene.false.sd	Gene.false.sd	Dual.Desc.false.sd	All.false.sd	All.correct.sd	Gene.Desc.false.sd
AARS	4.09412e+06	682354	1.29202	0.260493	2192.23	2082.65	2257.11	2223.51	2233.89	2074.15	1820	870.115	480.772	754.094	557.616	818.232	757.881	464.817
ABCB6	175887	29314.5	4.34583	0.000315482	293.895	285.588	245.282	227.849	251.142	226.339	266.98	124.925	52.7851	51.8433	92.1948	80.1312	63.4967	42.2146
ABHD6	11379.1	1896.52	1.68131	0.125086	73.7053	68.6782	59.575	55.2727	68.4818	60.0374	59.1273	36.3865	27.7338	47.3875	16.6859	33.5589	17.1687	12.5738
ACLY	3.45155e+08	5.75259e+07	32.9169	1.52044e-30	1577.89	2091.59	2107.63	1732.19	2040.54	2099.05	5961.61	1093.23	1086.61	1392.62	1120.28	1239.92	968.66	2539.12
ADCK3	444361	74060.2	1.30106	0.256326	47.8516	59.3813	124.438	167.657	64.7539	24.0603	66.9973	84.8484	173.602	398.364	458.663	164.006	5.45742	155.339
ADRB2	351949	58658.1	2.18131	0.044668	35.8642	74.8369	121.558	50.0469	32.5213	39.63	24.9247	49.3905	208.457	301.954	123.811	54.0634	56.8512	21.3116
ALDOA	1.67223e+06	278705	3.98924	0.0007338	537.47	643.248	735.535	581.739	547.405	560.131	652.029	242.056	260.165	381.428	282.953	220.968	143.41	130.526
ANO10	133754	22292.3	2.6749	0.0151945	116.179	119.603	162.281	113.882	107.008	97.2657	98.9384	98.3859	104.194	138.233	53.9994	46.0184	37.2409	16.9369
ANXA7	1.30565e+07	2.17609e+06	11.4105	1.62139e-11	890.762	1024.63	714.709	901.613	1074.72	1058.64	1567.8	498.158	363.385	298.754	462.774	539.672	393.997	357.516
APOE	27742.9	4623.82	10.2615	2.35208e-10	76.1264	63.7416	64.9193	72.2998	67.5753	67.2687	100.939	33.4129	12.6344	16.2036	11.8821	16.5978	17.8313	24.0826
ARHGAP1	170753	28458.8	4.00046	0.000714622	205.83	192.096	166.106	158.788	162.874	143.823	227.652	163.96	41.4818	30.8856	32.9061	44.8647	39.6557	43.2035
ARNT2	2.45176e+09	4.08626e+08	19.8817	1.29907e-19	9151.92	9373.2	6186.53	8955.83	7738.2	6566.58	17997.3	5404.06	3525.05	3154.7	5245.62	4455.41	3997.69	6534.77
ARPP19	527760	87960	3.72363	0.00137005	405.888	412.609	439.388	495.781	421.527	416.543	289.133	135.687	177.254	193.369	155.128	129.704	130.439	101.306
ASAH1	25741.6	4290.27	3.74778	0.00129467	87.6575	88.9227	92.2841	82.6587	84.3584	96.3814	55.7212	49.018	29.7486	32.0268	19.3745	27.3231	24.3446	25.6506
AURKA	59742.2	9957.03	1.9819	0.0679781	240.863	213.689	227.279	259.21	245.888	251.515	225.984	80.2016	64.9133	66.006	91.8675	65.6583	77.3911	50.4553
B3GNT1	369301	61550.2	2.85981	0.0100336	327.031	346.486	418.808	329.851	378.37	376.873	315.464	133.123	150.037	199.128	127.304	137.862	131.124	24.0462
BACE2	1.16521e+06	194202	4.99295	6.73824e-05	370.202	335.476	385.723	425.267	355.962	369.094	144.92	249.346	194	172.16	149.275	174.582	221.581	157.614
BAD	1.73749e+07	2.89582e+06	2.32837	0.0325636	1799.89	2297.12	1727.78	1574.04	1693.18	1649.5	2026.35	964.144	1805.15	847.22	1049.19	840.775	944.481	559.199
BCL7B	38986.3	6497.72	2.02262	0.0624474	132.241	144.413	118.76	158.595	135.457	117.154	127.708	62.7818	75.0521	40.3414	97.0434	40.0851	21.1238	15.502
BIRC2	364466	60744.4	1.72093	0.115639	185.323	229.873	187.25	207.553	171.188	216.541	301.945	209.256	344.637	88.5597	85.7831	60.3362	82.9643	81.8219
BLVRA	4.4067e+06	734450	12.1489	2.95882e-12	483.814	563.12	452.997	404.188	565.041	540.885	927.754	241.609	213.913	229.446	232.854	280.304	211.11	302.581
BMP4	2.22328e+06	370547	2.68973	0.0146998	514.11	485.931	310.986	441.426	375.858	279.972	327.675	496.434	373.996	170.646	398.939	421.921	229.421	63.4332
BTK	2.5177e+06	419616	2.82078	0.0109566	276.945	105.486	71.6746	108.062	256.429	50.7714	108.446	367.728	332.023	207.2	257.522	599.289	158.081	329.895
C2CD5	5.12572e+07	8.54286e+06	13.1155	3.26019e-13	1832.33	2142.84	1624.19	1836.35	2333	2152.09	3239.5	783.268	900.575	588.869	856.833	889.867	718.198	863.15
CASP3	3.09697e+07	5.16161e+06	25.1782	2.91585e-24	612.54	757.516	419.028	480.918	595.713	497.778	1736.91	376.462	483.859	328.023	514.173	481.191	309.99	739.414
CASP7	411035	68505.9	7.87835	6.62623e-08	104.095	108.553	191.862	129.874	92.7705	100.947	77.838	80.4733	76.3023	168.488	63.1865	50.4882	45.0383	46.3197
CCDC92	584479	97413.1	0.865991	0.520204	279.187	270.791	354.273	193.21	280.082	268.747	209.368	184.421	129.642	718.852	85.7051	164.346	185.761	82.684
CCNA1	110682	18447.1	1.20342	0.304247	103.011	80.1075	101.774	79.8073	96.8149	97.8683	30.0191	113.896	60.8738	190.763	80.0081	132.071	126.481	21.3982
CCNA2	7.72282e+06	1.28714e+06	11.2915	2.13571e-11	871.233	1198.15	823.951	973.468	1087.93	967.775	1308.01	343.324	423.045	369.775	231.746	306.861	231.881	206.823
CCNB2	5.64209e+08	9.40348e+07	22.0038	1.63884e-21	3394.74	3601.28	2388.4	3325.18	4172.29	4031.22	8190.23	2144.48	1663.43	1087.27	2656.46	2493.19	1615.35	2872.46
CCND3	1.00957e+09	1.68261e+08	52.9349	1.54864e-44	1133.4	1775.3	896.918	1056.21	1665.22	1359	8256.49	1156.16	1418.1	1030.67	1523.48	1824.48	1092.35	4472.52
CCNF	77152.9	12858.8	3.49527	0.00233469	140.6	103.792	119.52	158.611	138.753	137.576	129.858	76.1214	45.2682	63.4436	81.0889	51.5827	52.9405	41.4962
CD320	9.60687e+06	1.60115e+06	2.22912	0.0403288	1285.67	1733.27	1362.33	1456.2	1587.01	1655.1	1254.34	679.306	953.422	1058.24	742.199	827.903	939.161	273.938
CDCA4	2.37238e+07	3.95396e+06	4.02283	0.000677882	318.618	232.624	355.366	1389.05	450.397	631.416	357.317	352.856	167.948	545.885	3143.97	845.789	1211.11	92.9756
CDK2	234726	39121	7.51454	1.58196e-07	238.242	227.026	195.231	211.415	205.354	189.782	299.755	113.94	49.9645	42.9765	59.2527	62.0277	62.9633	60.1232
CDK4	1.02577e+07	1.70962e+06	2.56202	0.0195238	2028.09	2423.92	2253.31	2412.83	2098.51	2092.9	2600.6	720.34	1097.44	680.036	1039.25	732.547	943.283	158.703
CDK7	3.71795e+07	6.19659e+06	12.0377	3.81933e-12	2422.17	2717.41	1969.19	2402.73	2409.17	2612	3391.06	645.936	681.601	858.735	662.761	703.184	589.157	821.209
CDKN2A	88962.9	14827.1	1.75429	0.10819	107.658	106.596	102.309	93.2933	79.6521	82.5783	146.319	88.4911	100.062	139.709	41.4111	61.6755	50.6258	62.0258
CHERP	68395.8	11399.3	1.83222	0.0924572	263.576	247.599	276.249	246.388	255.5	217.377	270.726	111.889	57.0127	80.9359	73.9795	73.1928	41.3027	32.5932
CHMP4A	1.36335e+06	227224	3.22779	0.00433514	921.287	1089.66	968.325	881.151	997.144	997.768	885.857	191.516	262.473	402.117	217.367	256.35	184.729	119.298
CIRBP	1.11088e+07	1.85147e+06	7.03818	4.95614e-07	1294.08	1227.2	1041.03	1004.64	1081.54	942.915	1725.16	630.174	554.008	321.927	458.891	519.028	456.487	464.76
COL4A1	3.01805e+06	503008	4.28106	0.000367914	306	431.792	187.428	207.59	360.505	325.167	527.955	357.437	350.831	212.208	259.43	452.055	321.646	218.084
CTSD	1.92123e+08	3.20205e+07	2.55849	0.0196771	6218.83	4532.39	5991.78	5628.9	5034.11	4575.32	3707.89	4121.67	3635.41	3028.11	3481.48	3677.15	3368.24	1853.39
CXCL2	32067.4	5344.56	1.27371	0.269099	40.4048	31.0098	56.4781	18.9407	41.3807	35.1073	50.3394	72.537	31.4218	98.2098	8.53226	68.6353	32.5725	23.01
CXCR4	301281	50213.4	0.452229	0.843196	194.051	217.86	198.379	134.988	167.096	112.196	139.791	281.422	567.469	363.093	60.9766	208.719	71.3654	24.809
CYB561	1.43836e+06	239727	5.9301	7.10518e-06	331.132	209.486	365.842	337.483	270.946	240.203	136.435	245.223	186.484	193.953	182.825	200.716	176.903	126.609
DECR1	6.67371e+06	1.11229e+06	4.2947	0.000356199	1089.63	1163.94	1397.36	1261.41	1019.61	1156.31	880.654	513.291	472.405	778.6	363.452	347.506	419.942	257.922
DENND2D	656195	109366	5.45915	2.20312e-05	193.221	157.191	252.944	246.03	175.449	151.038	80.5224	141.781	140.656	168.238	109.022	144.149	132.208	81.7376
DHDDS	5.71966e+06	953277	2.50457	0.0221622	228.101	165.124	159.66	703.907	313.834	151.381	271.329	335.863	48.1818	106.352	1816.62	794.354	95.4254	124.541
DNAJC15	5.46468e+06	910781	2.86402	0.00993867	593.817	642.916	679.848	859.411	462.292	496.26	282.369	555.129	779.626	540.852	637.424	423.387	471.841	268.973
DPH2	946779	157797	6.58322	1.47802e-06	362.937	499.877	363.269	385.104	371.97	343.777	325.694	128.924	232.091	135.319	99.3807	153.981	121.836	63.3494
E2F2	297379	49563.1	0.435813	0.854718	90.1667	161.614	129.92	110.291	142.04	72.092	175.143	208.495	533.797	337.841	247.071	311.625	158.238	242.765
ECH1	1.65457e+09	2.75762e+08	27.8139	1.82181e-26	7392.5	8864.7	6751.27	6591.12	7966.54	7573.96	16181.8	2488.03	2788.23	2718.77	3670.98	2985.72	2402.69	6157.02
EDEM1	1.54146e+07	2.5691e+06	2.78142	0.011971	695.6	874.958	1215.79	530.36	658.753	523.565	700.126	725.417	955.358	1696.37	311.6	699.355	299.848	225.619
EDN1	2.10775e+08	3.51292e+07	12.9005	5.31359e-13	1962.52	2601.45	1214.63	1474.22	2288.19	2100.72	4645.14	1494.73	1836.53	1160.48	1722.6	1857.46	1550.23	1977.6
EGF	174269	29044.9	10.9553	4.65966e-11	65.894	33.8109	93.0135	45.271	31.0027	25.3435	41.5182	58.4731	14.6632	90.9981	46.2423	28.9282	6.52669	27.2975
EIF4G1	6.68441e+06	1.11407e+06	3.64611	0.0016425	1147.74	1010.43	1345.76	1278.09	1195.44	912.212	1456.77	579.435	533.968	619.428	628.16	558.953	444.623	237.308
ELAVL1	445481	74246.9	3.0067	0.00719135	418.155	377.679	461.598	372.045	472.789	403.064	454.715	147.264	172.447	126.88	158.273	203.78	100.499	61.3618
EPHB2	1.29753e+06	216256	7.07454	4.5421e-07	207.251	145.901	328.215	210.489	145.482	186.813	209.362	133.105	178.627	266.69	203.22	123.448	163.086	58.7973
EPN2	1.70205e+06	283674	1.7506	0.108991	468.871	518.839	350.703	543.109	567.387	422.682	463.878	371.386	373.155	177.059	552.595	565.119	251.553	326.06
ETFB	8.04352e+09	1.34059e+09	33.1369	1.02681e-30	5188.66	10036.3	4443.43	5419.35	7021.29	5904.86	24887.7	4309.57	8230.67	3102	5483.19	5590.02	4349.79	13278.1
ETV1	13103.8	2183.97	0.454482	0.841593	57.3393	50.2744	43.6908	49.0386	40.3244	51.5963	57.3056	74.3126	46.492	85.2181	88.7255	44.7017	85.9391	81.8816
EVL	4.30409e+06	717348	4.63702	0.000157746	195.384	165.429	473.008	228.391	168.798	130.84	130.243	160.245	304.934	842.035	146.969	105.811	79.6782	33.5027
FAIM	1.87377e+06	312294	2.56288	0.0194868	559.843	647.117	519.088	705.427	637.516	413.65	474.664	345.432	328.057	361.464	481.747	389.991	179.583	175.536
FAM63A	674484	112414	6.24989	3.29352e-06	165.667	167.634	271.33	176.158	185.303	195.269	87.0921	125.762	99.4775	142.912	109.998	160.294	181.955	86.4321
FBXL12	847711	141285	4.28553	0.000364037	306.542	398.035	291.02	254.585	263.965	247.088	234.629	206.866	217.485	165.54	151.926	181.475	99.3804	93.8563
FGFR4	56040.1	9340.02	2.57749	0.0188669	131.821	136.305	149.755	109.786	131.562	133.87	97.058	66.4386	69.5782	82.4829	24.7636	40.0148	46.5228	9.10771
FIS1	5.25657e+06	876095	1.9529	0.0721915	1750.29	1496.38	1450.89	1542.04	1573.55	1368.85	1791.44	828.063	667.921	582.681	523.422	715.789	556.635	287.881
FOS	482325	80387.4	0.981931	0.437499	69.8558	58.8069	157.397	44.7691	48.5519	54.8949	100.327	68.7512	50.0229	667.067	24.9503	28.8941	35.5859	34.611
FPGS	3.69359e+06	615599	6.00077	5.99502e-06	744.246	827.86	891.659	729.182	792.05	644.973	1132.5	326.686	294.975	327.958	366.723	351.511	204.412	283.303
FYN	3405.23	567.538	3.31204	0.00356994	32.417	27.4688	26.9402	28.8975	27.2038	26.7778	18.662	24.2334	6.51036	7.98194	8.10321	8.03899	8.07674	3.68733
FZD1	176387	29397.9	11.35	1.86526e-11	123.24	147.91	87.3677	98.4375	89.2551	77.9736	107.533	65.5285	64.2926	31.2994	58.5402	38.9684	42.499	22.3648
GAA	601459	100243	3.23531	0.00426079	196.047	182.623	283.179	225.253	168.68	190.556	127.873	214.132	169.581	238.294	187.704	99.0137	115.736	35.9229
GABPB1	2.44991e+06	408318	2.29561	0.0349541	1068.89	879.606	1060.72	1105.97	992.786	874.302	842.946	531.453	392.004	460.323	303.329	386.881	356.583	198.699
GADD45B	217456	36242.6	1.29018	0.261349	110.048	109.136	172.969	92.6346	117.059	99.6277	154.72	67.4907	35.4238	378.658	35.538	61.8386	32.0461	40.8404
GALE	2.59976e+06	433293	3.71162	0.00140913	916.194	675.927	750.555	764.069	881.056	791.186	708.658	437.512	341.505	311.238	317.214	310.555	249.425	248.784
GAPDH	7.48427e+08	1.24738e+08	10.2837	2.23264e-10	11561.8	12799	10552	8869.25	12238.8	12387.2	16095.2	3531.39	2608.98	3332.99	5561.35	3302.24	2811.39	4258.28
GATA3	2.92745e+08	4.87908e+07	6.60661	1.39724e-06	2690.22	2019.79	4421.12	3524.5	2456.91	2140.59	850.137	2505.42	2900.69	3402.47	2315.21	2554.38	2411.54	1810.15
GFOD1	58172.3	9695.39	0.941224	0.465612	149.214	114.901	137.772	143.867	141.707	108.275	128.426	114.422	102.455	111.709	121.888	92.5995	52.7088	58.3766
GFPT1	303316	50552.7	10.6944	8.55404e-11	110.688	91.6135	89.375	216.333	92.1416	89.2084	109.483	87.6488	30.2686	23.73	198.637	18.5283	15.1344	39.1534
GNB5	35596.8	5932.81	1.06813	0.381591	215.088	212.992	219.725	188.877	229.174	209.657	198.837	92.7154	44.6152	89.3091	59.9108	79.3271	59.6652	25.1218
GPER1	55822	9303.67	3.28403	0.00380832	57.4224	53.3938	76.4604	82.0352	52.1474	42.1284	31.2095	39.0223	37.0978	58.5283	125.306	50.8032	24.0514	9.95286
GTF2A2	2.77649e+07	4.62748e+06	5.25908	3.56097e-05	1413.05	1809.55	1410.66	1377.53	1614.34	1576.3	2550.28	857.198	1019.74	1042.7	931.475	956.553	674.904	819.321
GTPBP8	7.8142e+07	1.30237e+07	8.41772	1.83065e-08	1099.14	2357.07	897.45	1121.14	1394.76	1472.72	1789.82	945.2	2072.3	866.167	992.927	1060.49	1139.1	602.976
HAT1	8.99785e+06	1.49964e+06	7.69213	1.03422e-07	733.441	1192.55	720.739	927.46	811.229	900.731	946.48	238.947	838.147	304.5	265.799	305.091	347.848	184.365
HEATR1	1.98286e+07	3.30477e+06	24.1007	2.43372e-23	849.372	1025.72	828.416	786.062	940.796	812.8	1830.25	271.159	393.748	429.431	222.251	370.392	220.832	578.829
HERPUD1	384757	64126.2	2.23119	0.04015	276.232	370.038	272.322	278.792	287.926	297.548	295.657	126.526	254.421	151.892	116.27	140.819	120.005	206.604
HIST1H2BK	3.68057e+07	6.13428e+06	6.46924	1.94378e-06	1484.07	1568.25	2116.82	1720.35	1284.61	1456.29	779.534	881.705	1081.12	1342.88	751.928	686.859	956.962	740.124
HIST2H2BE	2.85022e+06	475037	5.34081	2.92694e-05	447.301	385.807	457.649	314.29	230.489	223.706	261.973	442.748	231.796	405.079	148.17	124.172	156.844	47.3767
HK1	172939	28823.2	5.69778	1.24191e-05	116.507	71.6296	125.111	138.335	112.295	117.682	58.7973	95.6431	49.5737	71.8318	70.3147	66.314	65.5237	41.5233
HLA,DRA	67318.8	11219.8	1.55311	0.16056	76.1257	54.8978	76.8148	54.7611	42.7585	40.2925	46.8451	66.6018	31.9522	179.73	31.203	27.6707	18.7846	8.32451
HMGCS1	1.89049e+08	3.15082e+07	18.9796	8.63482e-19	1553.49	1536.78	1498.83	1889.01	1723.06	1809.8	4625.09	919.568	812.466	1326.65	1717.91	1204	1996.17	1982.3
HN1L	186558	31092.9	1.83584	0.0917782	615.442	574.669	552.433	604.346	609.305	571.402	564.263	188.002	102.914	123.508	89.228	118.756	102.379	58.6209
HS2ST1	5744.23	957.372	0.696967	0.652259	94.2611	87.6741	91.3904	78.7608	92.2477	82.8815	88.7379	53.6737	16.9593	34.3712	25.7835	40.0731	35.6288	7.78066
HSPA1A	3.62165e+09	6.03609e+08	24.8198	5.88812e-24	7101.78	10114.3	6343.62	6593.09	7147.21	6699.88	19813.1	3784.22	6051.42	3411.29	2868.15	4260.84	4176.48	9864.36
HSPA8	3.96743e+07	6.61238e+06	17.7308	1.23103e-17	1697.71	1966.26	1660.65	2229.26	1847.46	1917.89	3088.97	560.082	582.266	606.668	806.403	606.818	376.372	798.524
HSPD1	1.53531e+08	2.55885e+07	31.9649	8.41014e-30	2025.52	3044.12	2040.7	2284.93	2298.86	2256.37	4677.54	718.926	1082.6	777.746	779.686	738.445	556.156	1631.85
HTRA1	180099	30016.5	1.94228	0.0737951	141.807	166.384	149.95	124.022	111.299	95.8743	94.8223	111.739	140.707	193.958	103.186	79.7798	42.7881	34.6702
IARS2	9.2387e+08	1.53978e+08	43.5341	2.52991e-38	3490.76	4406.18	2790.22	3248.31	3935.83	3463.05	10023.1	1536.07	1558.73	1356.49	2276.01	1832.52	1159.8	3978.43
ICMT	256513	42752.2	9.0271	4.30673e-09	294.794	291.255	281.634	276.096	299.841	272.256	396.657	97.7552	41.2905	62.0592	62.5934	59.9813	39.6327	85.2795
ID2	47891.4	7981.9	0.788634	0.579382	112.791	112.262	105.96	73.8946	125.474	124.286	112.792	103.845	87.5841	116.567	57.2179	117.968	95.8324	32.6283
IDE	41548	6924.67	1.41061	0.210038	112.482	81.2996	100.886	101.277	95.9733	100.164	76.2837	128.439	29.8628	53.65	33.3545	40.5171	50.0987	18.1936
IER3	2.00906e+07	3.34843e+06	4.38242	0.000289219	1072.33	1122.42	1603.7	1285.55	1272.43	1492.84	1935.95	462.677	635.965	1485.01	630.097	500.081	1523.9	448.568
IFNAR1	2.27048e+07	3.78413e+06	9.58081	1.16391e-09	800.781	1214.05	394.412	613.014	645.674	460.587	825.012	541.769	1090.33	327.501	561.422	518.355	336.778	241.751
IFRD2	9.63116e+07	1.60519e+07	14.1809	2.95169e-14	2200.72	2056.59	2209.16	2481.11	2993.39	2727.15	4110.07	1088.91	1086.08	963.962	1410.89	1053.24	633.519	1145.01
IGF1R	210092	35015.4	2.41053	0.0272359	310.506	271.712	309.733	309.925	276.75	278.867	216.107	134.178	119.444	192.287	63.6529	55.2989	53.0225	50.1562
IKBKAP	316378	52729.7	12.5964	1.06242e-12	193.944	173.897	151.427	160.417	166.99	151.676	280.118	103.811	57.7482	28.9155	34.3035	46.0568	45.4902	74.93
IKBKE	17330	2888.34	1.46421	0.190078	89.4952	87.7524	106.48	84.2237	88.3627	84.5823	98.0611	36.896	38.6486	72.5557	34.3444	34.453	40.5811	11.6841
IL1B	198833	33138.8	1.6597	0.130526	137.73	129.478	123.584	97.7703	90.9842	64.4092	65.5364	189.054	109.125	194.332	104.496	97.9408	61.4487	39.2239
INPP1	375878	62646.3	2.61006	0.0175528	101.993	108.061	154.219	71.0332	101.09	102.668	215.436	110.189	61.6174	318.791	64.9521	72.7499	75.2004	92.1629
IPO13	2.29833e+08	3.83055e+07	27.553	2.98937e-26	1633.63	1087.98	775.949	1462.86	1120.54	1059.36	4346.06	1436.15	677.378	578.547	1648.03	966.562	1368.45	2061.32
ISOC1	2.15232e+07	3.58719e+06	6.04315	5.41429e-06	1303.61	1182.48	1482.97	1487.95	991.155	1050.42	485.355	776.045	741.499	855.117	731.858	710.848	869.225	709.105
ITFG1	139136	23189.3	4.23487	0.000410507	181.462	185.409	158.689	134.515	155.723	147.671	110.574	94.3091	57.0695	85.8962	58.9075	70.4257	47.1041	47.3655
JUN	128375	21395.8	2.95488	0.00809061	189.36	192.819	185.782	149.446	165.385	128.808	211.864	77.9582	87.2048	100.865	74.4703	91.5762	63.8288	57.5688
KCTD5	432490	72081.7	4.14379	0.000509334	247.513	181.966	218.538	270.571	189.553	153.446	135.432	190.24	139.735	96.2128	136.27	99.9047	77.4196	77.4537
KIAA1033	1.44838e+06	241397	6.00957	5.86951e-06	322.349	444.908	232.279	324.755	340.959	318.994	415.365	127.738	366.758	107.399	188.658	158.4	99.9749	125.19
KIF2C	8.49434e+06	1.41572e+06	16.5217	1.67839e-16	686.869	459.172	397.73	430.51	652.207	603.844	1016.46	310.278	333.222	259.605	303.868	254.365	298.355	295.798
KIF5C	116993	19498.9	6.52135	1.71497e-06	96.3517	45.8618	48.8181	59.3435	60.8964	70.2261	40.2302	82.5661	24.7248	28.6237	40.1461	59.4041	75.0914	4.207
KLHDC2	2.26923e+08	3.78205e+07	21.2478	7.68007e-21	2025.81	1983.47	1945.47	2112.23	2040.5	2124.67	5343.43	1426.76	1431.6	927.831	1532.49	1367.2	926.642	1641.7
LAP3	1.15706e+08	1.92843e+07	9.68638	9.07634e-10	3044.51	3722.16	2522.1	2831.47	2305.6	2009.54	1636.81	2050.63	1505.08	1206.53	1298.43	935.774	971.762	612.681
LBR	9.01085e+06	1.50181e+06	15.9567	5.76562e-16	486.753	514.19	365.099	449.782	569.294	572.335	1097.09	300.144	329.759	232.184	282.687	327.61	306.64	380.379
LPAR2	246602	41100.3	2.94361	0.00830021	252.901	219.971	254.944	268.878	207.059	175.185	186.937	138.118	136.729	98.0128	91.3946	122.883	98.7776	44.5186
LPGAT1	3.48644e+08	5.81073e+07	23.173	1.54643e-22	937.355	2595.08	849.165	810.742	1289.04	1301.7	4678.12	994.802	2544.93	1017.55	1086.76	1166.15	1217.24	2505.95
LRP10	1.52107e+07	2.53511e+06	5.54628	1.78721e-05	1136.54	1478.36	1479.26	951.584	1133.11	1008.08	1708.65	621.195	645.872	1060.1	356.566	478.679	420.358	586.632
LSR	1.03175e+07	1.71959e+06	5.2129	3.97801e-05	946.285	599.489	887.424	654.824	636.106	515.02	351.409	864.142	519.746	476.201	416.951	490.756	392.607	166.742
MALT1	664080	110680	7.434	1.91854e-07	172.431	81.4915	75.0926	78.154	58.0844	46.4489	31.7442	204.995	76.7587	97.2804	105.239	92.004	71.7879	5.84931
MAMLD1	662113	110352	1.11992	0.35046	53.7791	117.336	181.957	171.994	80.9085	84.6699	93.7079	96.301	320.944	481.961	593.354	188.105	193.325	190.148
MAP3K4	56893.5	9482.26	0.590253	0.738091	95.589	81.4006	58.6669	86.8997	74.5032	54.1422	76.3856	167.66	174.168	21.1677	157.765	108.145	14.1064	15.5452
MAPK9	2.5451e+06	424184	4.64597	0.000154415	1053.09	1093.94	895.214	925.163	963.106	843.042	1151.16	342.474	323.762	212.407	252.109	323.174	355.952	209.907
MBOAT7	404753	67458.8	3.07578	0.00614317	507.927	443.369	458.218	446.83	436.618	408.991	375.029	239.785	102.017	89.3452	126.19	126.352	140.718	52.7989
MCOLN1	2.33612e+08	3.89353e+07	14.7368	8.53199e-15	133.609	2401.05	124.23	246.484	171.079	254.402	776.304	159.029	3714.96	222.948	451.091	317.833	438.709	365.133
MCUR1	180951	30158.5	3.53517	0.00212767	174.111	155.903	207.436	234.114	198.702	197.454	148.519	83.5705	67.2847	128.31	118.302	80.9893	55.944	98.4657
MEF2C	353703	58950.4	0.537651	0.779484	148.22	205.107	118.476	149.711	178.42	112.044	105.354	177.53	611.323	144.226	216.754	332.453	146.379	125.51
MELK	5.99826e+07	9.9971e+06	12.5149	1.27998e-12	1642.59	1871.23	1216.39	1859.96	1862.26	1991.4	3111.28	966.866	1000.09	609.834	1038.32	842.258	1061.09	799.971
METRN	6.96944e+07	1.16157e+07	4.8089	0.000104649	3667.86	2938.27	3385.71	3422.23	3755.65	3103.4	4869.12	1762.25	1339.59	1392.37	1653.2	1787.73	1073.15	1263.38
MFSD10	1.88843e+07	3.14738e+06	3.13493	0.00536547	1580.74	1823.09	2008.49	1542.05	1917.95	1807.62	1075.21	717.352	859.975	1666.49	500.433	933.883	761.429	418.152
MIF	2.48366e+09	4.13943e+08	16.3672	2.34975e-16	22554.4	23494.7	18385.2	19751.5	22518.9	23534.8	30188.8	5791.39	3607.42	4498.59	5465.27	5554.49	5151.5	4744
MPC2	1.69298e+07	2.82164e+06	9.01021	4.48255e-09	1726.67	2047.93	1803.21	1956.28	1728.46	1943.35	1067.87	516.432	625.736	675.326	710.876	425.225	525.294	377.769
MRPL12	3.46994e+09	5.78323e+08	8.64555	1.06483e-08	17587.9	21042.5	14935.8	15886.5	20672.1	17602.7	27882.2	8073.42	9001.25	6770.87	9811.73	8136.92	7014.63	8952.21
MRPS16	2.42744e+07	4.04574e+06	3.56116	0.00200267	3209.46	3498.47	3400.39	3237.07	3807.86	4085.09	3889.79	1247.29	627.855	1076.32	1240.7	1192.25	1116.38	605.112
MTF2	291359	48559.8	5.15227	4.60037e-05	324.197	385.288	290.831	300.585	333.35	315.84	341.334	78.9078	105.206	123.91	97.105	104.141	56.6647	33.0351
MYC	1.50662e+08	2.51103e+07	16.3619	2.37741e-16	1642.82	2586.3	1293.96	1658.76	2263.56	2152.57	4012.18	993.639	1797.81	767.371	1013.98	1248.3	915.369	1490.93
NCAPD2	3.39981e+07	5.66635e+06	13.6067	1.07322e-13	1348.07	1556.75	905.286	1107.38	1141.82	1013.83	2184.26	683.324	840.605	501.385	564.123	512.808	556.194	760.152
NCK2	14448.9	2408.14	1.73178	0.113167	99.0364	99.3506	105.015	87.3848	105.62	103.855	81.9278	54.2449	35.0653	27.1149	21.8526	32.8207	34.419	25.3563
NFATC3	114002	19000.4	2.5715	0.0191186	202.638	172.921	159.171	206.418	168.526	169.029	142.182	102.649	56.2997	84.1028	121.98	82.7226	99.459	42.6749
NFATC4	166661	27776.8	8.00931	4.84653e-08	155.987	114.174	101.629	103.657	96.7413	86.3083	116.511	94.3193	46.1248	43.0599	38.9803	50.5639	37.7994	26.0321
NFE2L2	2.59386e+06	432311	8.89698	5.86244e-09	345.912	442.177	319.16	290.8	267.669	232.149	586.334	277.842	297.51	208.548	96.5542	144.694	83.3425	162.155
NFKBIB	539397	89899.5	3.54692	0.00207027	232.303	269.732	158.31	156.01	224.704	221.619	152.342	156.911	164.178	123.818	105.359	194.992	218.539	43.6312
NIPSNAP1	264207	44034.5	1.73454	0.112546	630.635	663.943	607.67	621.977	624.689	612.937	718.063	198.232	157.089	138.515	180.311	148.195	131.169	104.636
NNT	137268	22877.9	0.937539	0.468209	109.254	74.7651	89.7652	111.783	131.194	104.424	69.4628	159.081	73.9504	40.8241	104.47	265.77	118.363	99.4815
NPC1	27605	4600.84	1.965	0.0704042	113.695	109.55	93.5812	85.9926	93.0947	102.293	105.998	75.4479	30.6338	45.9747	21.4072	32.3449	63.4941	17.5768
NR3C1	1.21968e+07	2.03281e+06	11.2758	2.21485e-11	91.3806	643.722	143.29	178.48	172.565	158.243	143.988	102.475	771.977	396.141	341.757	365.059	182.301	56.0058
NUCB2	1.78455e+06	297425	4.19755	0.000448459	699.912	811.191	818.433	619.675	668.551	597.314	764.803	186.035	261.454	449.062	192.964	213.061	128.173	120.801
NUDCD3	385738	64289.7	18.5971	1.93982e-18	197.059	227.178	178.959	175.591	190.451	199.348	318.207	81.7951	45.38	49.748	17.7079	49.0542	41.4717	86.3514
NUP133	5.913e+06	985500	14.1795	2.96104e-14	605.598	782.779	520.778	607.718	668.715	538.329	1052.14	227.967	279.449	143.099	313.395	346.169	156.937	296.189
ORC1	3.35617e+08	5.59362e+07	10.8024	6.65123e-11	3303.15	5489.7	2653.07	3097.13	2790.1	2380.52	3114	2248.14	3482.11	1294.67	2674.12	1911.84	1522.35	1233.61
PAF1	3.88022e+07	6.46703e+06	7.96466	5.39178e-08	1488.2	2253.92	1459.49	1524.83	1331.07	1257.88	1106.45	814.753	1242.97	636.535	774.854	991.925	863.378	291.314
PARP2	413703	68950.5	4.21569	0.000429598	393.578	382.606	410.194	444.422	457.849	417.016	508.317	163.564	111.093	145.682	132.033	107.718	69.5147	78.8347
PCBD1	7.12344e+09	1.18724e+09	34.9355	4.29629e-32	7183.36	9578.23	6032.84	6979.53	8929.13	8121.02	25912.1	5445.08	4485.77	3605.34	6156.84	6113.5	4505.38	11791.5
PCK2	6.33755e+06	1.05626e+06	1.42051	0.206222	1541.92	1491.04	1473.8	1085.38	1280.52	1383.04	1656.16	1112.25	1087.65	605.382	692.232	730.68	715.306	309.295
PCM1	22314.9	3719.15	3.04905	0.00652974	75.9607	74.5	75.0377	62.1805	78.3827	81.4581	104.453	51.9358	32.4459	32.7796	14.5859	27.377	23.3109	20.5126
PCMT1	5.47083e+06	911805	1.77969	0.102813	1561.22	1473.28	1520.73	1949.82	1498.12	1556.38	1275.12	738.936	607.922	708.69	672.167	784.305	929.291	467.871
PHKG2	7.73752e+06	1.28959e+06	5.22372	3.87614e-05	789.19	443.22	538.665	501.121	385.242	357.612	344.05	645.546	147.725	849.182	379.862	208.923	210.839	53.9013
PIK3C2B	224588	37431.4	2.43896	0.0255949	230.202	226.013	263.68	264.575	202.729	202.131	171.901	114.46	135.715	171.713	101.394	102.114	93.8649	60.5218
PLA2G15	329481	54913.5	3.52665	0.00217031	170.439	115.987	182.366	222.619	131.451	108.581	133.831	171.313	41.5196	191.266	149.18	51.7228	30.5558	47.6883
PLK1	5.55313e+07	9.25521e+06	14.0011	4.41741e-14	1723.82	1675.67	1636.77	1978.04	2177.42	2055.28	3272.67	823.575	658.295	831.19	1163.41	771.489	746.944	889.629
PLOD3	1.48101e+07	2.46835e+06	1.90068	0.0803962	3101.95	2741.82	2803.34	2880.71	2860.96	2398.45	2337.47	1368.62	879.9	1085.35	1016.37	1354.71	983.283	296.976
POLB	70446.2	11741	1.75829	0.107326	175.906	201.996	184.79	172.18	172.277	198.031	144.354	84.1988	84.2471	95.7986	60.0858	79.4725	80.5099	43.8205
POLD4	1.5965e+08	2.66083e+07	17.5049	1.99954e-17	1339.99	2178.44	1386.85	1144.23	1584.37	1627.88	4088.79	1012.73	1399.87	981.853	1106.66	1188.7	1156.9	2037.44
POLR1C	7.36333e+06	1.22722e+06	15.8356	7.52047e-16	665.325	881.086	593.334	621.01	625.068	574.477	1122.06	309.356	337.073	219.041	209.502	236.52	214.58	358.325
POLR2I	1.7956e+09	2.99267e+08	51.1241	2.20312e-43	3361.68	4205.85	3045.29	3237.95	4284.53	4238.13	12895.1	1778.65	1887.1	1619.88	1843.49	2110.52	1662.37	6228.79
POP4	2.08083e+07	3.46805e+06	9.06732	3.91546e-09	1473.22	1901.46	1288.02	1307.99	1632.84	1693.4	2162.38	552.763	616.932	614.386	609.889	689.378	632.702	589.589
PPIC	2.24444e+06	374074	5.46205	2.18787e-05	317.597	282.873	433.553	459.079	246.936	277.47	146.468	258.353	267.792	392.248	265.415	158.671	150.835	139.612
PPIE	5.88703e+07	9.81171e+06	39.5135	1.75894e-35	1666.56	1812.43	1619	1729.01	1917.31	1756.76	3399.99	397.695	330.02	464.036	694.996	519.998	362.862	904.9
PPOX	8.71908e+07	1.45318e+07	9.85479	6.10703e-10	1600.63	2706.35	1268.17	1416.09	1371.07	1285.09	2166.3	1089.08	2158.66	697.602	921.814	788.646	699.551	741.639
PPP1R13B	1.18361e+06	197268	4.06574	0.000612556	379.464	355.253	276.363	343.255	262.512	217.904	187.605	308.739	216.97	129.51	167.449	221.952	197.5	111.788
PPP2R3C	1.36752e+06	227919	3.92674	0.000850256	436.381	368.615	384.103	417.759	490.159	613.029	503.587	280.29	167.08	251.77	146.376	277.86	295.353	84.828
PPP2R5A	318498	53083	4.55528	0.000191682	350.332	390.711	310.427	315.188	327.491	304.756	395.404	133.341	119.141	76.8796	86.5827	106.945	92.4996	88.5112
PRKACA	543961	90660.2	4.18031	0.000467157	387.604	380.909	294.291	307.611	322.477	273.783	384.236	188.866	164.785	95.7361	143.218	141.485	131.684	74.427
PRR15L	539400	89900	6.84543	7.87231e-07	211.429	163.413	178.792	182.841	156.635	142.49	314.844	189.179	66.0881	86.7673	62.106	79.8661	112.972	98.6583
PRR7	3.19192e+06	531986	2.5555	0.0198074	731.14	556.204	757.901	747.027	708.835	567.806	425.874	531.571	331.329	400.396	485.626	582.826	291.51	202.206
PSIP1	35881.7	5980.28	1.01732	0.413934	189.664	214.553	197.549	205.72	202.354	215.461	225.466	94.6794	92.1008	89.2592	48.72	47.8456	54.9498	28.9119
PSMB10	2.94044e+06	490074	7.63115	1.19666e-07	535.265	752.406	570.265	515.968	490.651	585.041	726.491	223.565	285.942	387.524	145.981	160.219	161.218	188.003
PSMD4	1.2632e+06	210533	4.12391	0.000533867	1157.02	1142.38	1026.74	1137.11	1041.29	1015.43	979.657	274.656	198.057	228.707	205.427	241.469	152.786	118.653
PSME1	4.26765e+07	7.11275e+06	6.03398	5.53499e-06	2923.88	3456.14	3200.02	2111.38	2862.34	3171.75	2338.33	1260.35	1100.67	1052.5	1457.42	916.064	1044.78	468.044
PSME2	5.9834e+07	9.97233e+06	3.69423	0.00146769	3652.72	4520.89	4150.14	4031.95	3411.08	3487.39	4579.04	1556.75	1846.7	2537.64	1185.55	1021.97	652.121	674.008
PSRC1	1.38913e+07	2.31522e+06	3.6687	0.00155803	1558.88	1780.59	1221.59	1258.03	1293.09	1183.23	1475.5	856.764	887.977	645.408	753.743	789.508	908.008	580.699
PTPN1	151286	25214.4	3.9215	0.00086081	213.419	213.056	163.528	176.36	175.492	155.073	196.131	133.769	73.2329	34.7195	50.6866	64.2867	52.1237	29.3851
PTPN6	25035.8	4172.63	0.712057	0.640132	99.8824	106.845	117.397	98.9692	92.9188	92.0513	91.6998	56.0069	138.544	67.7051	64.2272	45.3845	28.8637	8.94928
PTPRK	6.84099e+07	1.14017e+07	8.19107	3.14126e-08	2057.66	2554.06	1513.82	2112.45	1755.22	1390.91	3069.6	1062.01	1571.55	972.273	1293.61	1098.38	1018.74	1063.55
PYGL	2.88591e+07	4.80985e+06	10.3847	1.76264e-10	683.813	977.614	686.356	513.863	886.316	827.263	1852.57	592.048	635.277	719.436	534.675	784.193	603.296	792.475
RALB	36940.4	6156.73	2.89263	0.00931628	97.9909	82.0234	102.335	74.7044	80.4735	88.5478	67.6817	65.6142	43.9074	57.2415	20.0416	24.3873	34.2894	9.62354
RBKS	18093.6	3015.61	1.2739	0.269008	94.5141	82.7072	98.8563	74.4356	90.9144	104.618	88.2408	61.4468	38.6165	67.3731	23.8568	36.0127	42.154	14.1889
RELB	503607	83934.6	1.11632	0.352563	172.515	182.926	135.912	175.094	74.8677	114.572	135.814	254.677	438.176	220.303	434.506	50.8077	129.87	190.882
RFC2	2.03338e+06	338897	9.77656	7.34063e-10	457.16	437.846	448.78	365.681	496.234	426.541	741.719	149.211	112.57	278.754	222.428	170.104	126.95	206.791
RGS2	1.17318e+06	195530	1.05946	0.38698	231.458	285.728	258.347	119.243	323.341	292.05	401.133	401.797	237.059	714.428	197.027	408.38	312.149	175.898
RNPS1	3.77811e+07	6.29685e+06	3.50645	0.00227478	4812.9	4253.42	4337.67	4553.08	4807.61	4341.15	5547.3	1277.51	1335.78	1722.75	1232.5	1294.17	1057.6	753.876
RPA1	1.79488e+08	2.99147e+07	28.7802	2.94788e-27	2132.78	2882.97	1729.8	2049.92	2404.96	2211.94	4862.45	783.609	1008.64	741.597	1111.49	1098.24	824.85	1835.67
RPA3	1.82164e+06	303606	4.64949	0.000153122	396.411	382.791	391.33	433.918	449.693	618.411	229.482	300.964	195.378	253.691	217.022	279.364	288.953	143.801
RPL39L	142193	23698.8	14.9669	5.11719e-15	77.8551	64.4108	69.8025	78.4133	79.7368	102.617	151.223	52.9107	35.5553	29.7791	35.4438	30.3545	38.4455	53.7301
RPS5	170039	28339.9	2.24715	0.0387985	149.587	146.262	162.966	163.041	159.868	165.789	68.9623	80.4674	198.053	95.4593	119.075	69.9835	48.1732	40.8576
RUVBL1	2.56191e+09	4.26985e+08	22.9069	2.63848e-22	5405.82	9508.2	5364.99	6569.23	6904	7047.42	16366.3	2411.9	6448.32	2878.28	3857.25	3938.88	2770.42	6946.34
SCAND1	2.05584e+07	3.42641e+06	2.04165	0.0600101	3632.76	3348.34	3700.2	3937.04	3944.16	4141.18	4157.53	1278.65	1042.96	1505.37	1801.01	1321.66	999.616	905.513
SCP2	76050	12675	3.54135	0.00209731	128.377	133.222	152.499	134.906	140.332	128.883	85.6203	53.0022	93.3351	42.814	38.3925	60.4169	37.2042	23.4587
SFN	1.10731e+07	1.84552e+06	1.67024	0.127848	838.046	654.958	1078.25	1080.07	685.333	687.515	453.71	1670.87	626.868	1299.1	828.942	476.701	511.55	298.211
SH3BP5	3.96945e+06	661575	5.08374	5.42141e-05	489.362	554.741	703.641	592.322	462.556	564.177	250.184	299.678	316.5	439.082	260.34	339.753	625.999	179.871
SLC11A2	40185.8	6697.63	3.98445	0.000742139	139.524	147.055	123.868	125.591	131.92	117.009	160.421	59.7068	37.7144	27.2715	26.438	40.8903	32.2601	19.9916
SLC25A13	355187	59197.8	0.676166	0.669018	505.645	533.867	508.238	505.44	472.439	489.932	396.559	300.043	344.594	377.674	341.267	212.92	167.825	111.287
SLC35A1	5.72466e+06	954111	4.51542	0.000210773	1016.77	935.413	980.961	1334.13	832.154	802.506	749.885	504.618	457.608	350.768	794.697	419.982	397.557	263.73
SNCA	1.65985e+06	276642	10.1966	2.73797e-10	147.122	296.676	176.212	201.98	88.6315	84.6498	108.375	158.952	262.92	184.994	177.292	31.1282	25.989	61.9578
SORBS3	92562.1	15427	1.5118	0.173742	173.795	168.915	136.956	135.595	154.026	170.471	120.511	110.624	161.278	78.5293	73.318	67.3436	55.9065	23.4051
SPP1	1.59718e+06	266197	1.84603	0.089897	270.542	305.709	244.731	227.187	358.445	503.26	397.567	364.526	297.544	407.665	452.187	374.787	575.724	223.176
SPR	2.43752e+08	4.06254e+07	28.9814	2.02264e-27	1765.15	2038.74	1591.49	1582.06	2073.46	2229.88	5229.39	1101.96	1067.23	904.486	956.943	1155.03	1071.85	2271.2
SQRDL	266960	44493.4	1.42509	0.204478	186.155	204.081	168.597	139.34	214.233	227.491	264.998	168.845	174.801	208.911	109.332	187.998	187.013	104.752
STAMBP	4.03227e+06	672045	5.16716	4.43901e-05	1165.21	1430.43	1107.02	1130.86	1190.9	1290.13	1116	369.073	363.641	459.276	175.756	332.183	405.124	129.157
STUB1	1.70911e+09	2.84852e+08	4.7978	0.000107462	20561.7	20739	19074.2	20644.5	19415.2	18735.2	28610.9	8395.08	6630.78	7464.49	5288.23	8821.29	7236.25	7344.08
STX1A	2.02204e+08	3.37007e+07	48.979	5.43393e-42	591.355	504.89	565.747	462.891	810.652	763.481	3732.85	631.07	657.005	458.612	641.88	853.73	673.823	1979.27
SUPV3L1	1.78942e+08	2.98236e+07	8.25691	2.68501e-08	3802.83	4175.5	2330.57	3152.44	3016.57	2570.51	4805.67	1967.29	2432.29	1301.32	1834.67	1834.38	1829.84	1679.4
SUV39H1	3.9101e+06	651684	0.9733	0.443372	610.05	599.2	846.077	730.655	817.95	536.975	645.341	710.165	811.666	835.719	871.472	1071.18	338.831	301.947
SYK	14230.9	2371.82	2.89137	0.00934293	78.8938	69.4878	76.025	75.3441	66.6008	61.2305	87.9051	37.6305	22.8543	38.4695	16.3533	21.7976	19.1448	6.66979
TARBP1	104553	17425.5	2.75447	0.0127174	220.639	209.548	228.069	216.984	251.279	254.072	191.854	93.2998	69.0524	64.5741	93.8985	87.9843	84.1179	32.8857
TATDN2	903607	150601	1.97038	0.069624	212.232	79.3601	101.445	178.813	153.69	83.9705	55.864	478.323	68.5089	168.367	274.673	258.399	124.889	15.3226
TBC1D31	2.4124e+06	402067	7.83957	7.26965e-08	588.585	435.144	397.027	453.971	589.59	572.033	373.864	278.704	153.605	177.892	137.246	286.027	236.486	155.732
TCEAL4	1.19966e+07	1.99944e+06	1.79282	0.100128	2503.17	2489.24	2441.59	2478.4	2177.78	2070.4	1881.05	1250.17	1063.1	1020.23	738.589	1083.53	1032.7	495.374
TERT	6.16976e+06	1.02829e+06	24.1678	2.1305e-23	259.445	332.551	194.475	264.922	269.077	237.123	786.176	188.443	220.999	158.878	207.382	187.073	139.835	372.078
TESK1	1.39455e+07	2.32424e+06	7.46731	1.77141e-07	1240.12	1353.5	915.948	1048.85	1022.08	917.242	1648.85	570.431	624.825	464.601	528.739	575.724	508.223	564.193
TEX10	647641	107940	5.59062	1.60663e-05	392.962	386.598	435.539	469.082	441.757	444.961	564.404	139.057	135.695	153.611	158.236	133.815	148.852	81.4785
THAP11	76963.2	12827.2	1.5782	0.15299	198.104	160.957	185.014	178.716	206.162	200.441	186.271	86.4939	54.4211	86.819	66.126	137.62	48.7583	28.8526
TIAM1	18842.9	3140.48	1.93159	0.075441	53.249	38.6059	56.9559	56.8482	50.8729	47.967	32.1367	46.9286	19.3241	41.2692	20.0962	54.6406	34.3463	17.2923
TIMELESS	211484	35247.3	3.1601	0.00506469	335.108	329.52	284.317	304.368	306.638	273.276	373.569	189.591	60.9185	67.2726	37.583	72.6049	65.6522	62.4725
TIPARP	8.82664e+06	1.47111e+06	2.2999	0.0346315	498.305	503.288	651.755	519.616	573.328	553.537	1172.44	633.839	350.635	1551.18	597.103	491.283	317.92	456.886
TJP1	71007.8	11834.6	4.58629	0.000178027	112.989	101.38	109.534	103.244	129.886	114.053	158.264	58.1162	43.7818	40.9542	66.1325	57.2137	38.3322	37.1039
TLR4	1.06155e+07	1.76925e+06	6.85711	7.65471e-07	214.709	668.887	187.502	346.282	286.714	124.988	106.21	404.316	818.023	367.901	492.507	478.283	256.053	234.4
TOMM70A	500404	83400.7	6.63791	1.29599e-06	439.445	485.971	412.06	421.829	411.766	377.09	329.341	117.659	155.882	111.408	93.805	79.3607	75.5485	82.7023
TOPBP1	1.55307e+07	2.58845e+06	6.97704	5.73948e-07	1051.54	1413.88	741.592	968.307	955.31	780.067	1185.15	824.532	786.978	255.448	483.681	554.438	348.399	283.532
TRAK2	87254.4	14542.4	3.22178	0.00439549	143.123	114.87	144.611	106.215	117.146	114.752	92.1607	76.8701	30.9635	110.346	23.1963	54.7034	50.1376	10.7637
TRAP1	6.08562e+06	1.01427e+06	1.40962	0.210422	2750.49	2728.5	2562.18	2497.9	2728.23	2261.27	2813.84	1059.69	605.386	843.197	848.016	916.313	759.958	413.873
TSEN2	171589	28598.1	0.469012	0.831141	442.508	487.196	430.464	446.618	482.304	439.367	484.315	278.139	144.698	243.349	275.739	331.746	95.6483	52.3067
TXLNA	2.95836e+08	4.93059e+07	20.4151	4.28174e-20	2368.59	3107.64	2181.16	2346.3	3162.73	2616.75	6151.67	1494.71	1518.21	921.724	1531.15	1867.02	1147.64	2267.3
TXNDC9	5.04607e+06	841012	3.99304	0.000727239	913.365	1059.9	723.376	1014.96	1044.45	1134.91	961.897	473.655	354.867	376.607	333.421	646.462	458.103	144.157
TXNRD1	7.63166e+09	1.27194e+09	15.1736	3.23595e-15	8337.42	9974.24	5664.19	5965.11	10987.1	9689.32	26491	9022.72	7941.94	7049.82	9330.92	10702.1	8705.64	12053.7
UBE2C	6.15668e+08	1.02611e+08	22.3683	7.82312e-22	5280.73	5902.77	5452.99	6194.19	6320.3	5737.76	11048.9	2093.66	1748.75	2567.02	2354.59	1826.96	1332.77	3136.59
USP7	30374.2	5062.36	0.770827	0.593354	207.847	222.821	225.94	227.049	208.805	192.108	213.484	76.8954	69.9759	116.659	137.56	49.798	41.1062	21.7551
VPS28	1.21385e+08	2.02308e+07	10.0686	3.69604e-10	2188.57	2556.37	1771.06	1925.98	2664.42	2450.91	4374.36	1142.64	2237.38	1055.4	1520.06	1060.09	798.039	1506.39
VPS72	763843	127307	2.60432	0.0177775	391.104	272.254	265.32	349.641	316.735	278.649	255.38	277.527	282.835	177.642	168.66	195.494	134.989	47.1462
WDR61	294751	49125.2	2.78825	0.0117885	421.909	430.438	415.247	459.198	411.076	503.556	350.77	151.245	112.692	144.721	146.905	117.302	159.003	80.9068
WFS1	1.92444e+06	320740	6.17521	3.94138e-06	446.36	320.933	468.706	374.923	310.263	288.075	224.617	279.648	148.148	301.627	169.451	198.734	221.933	105.357
WIPF2	1.70653e+06	284422	8.08484	4.04711e-08	286.602	385.534	317.314	253.227	346.102	295.58	569.838	166.801	191.107	219.369	135.589	190.161	157.331	209.644
YKT6	80436.7	13406.1	3.94086	0.000822433	110.182	144.285	112.105	120.267	101.429	96.3764	94.7497	65.5531	95.0195	47.4845	56.8785	24.0451	19.3763	13.8456
ZDHHC6	35412.4	5902.07	0.654718	0.68632	141.077	160.381	152.174	165.15	153.452	160.212	123.082	58.523	195.817	50.606	39.0778	40.9124	51.3038	20.566
ZFP36	3.1715e+08	5.28583e+07	8.62344	1.12228e-08	2247.99	4502.86	2326.87	2174.8	2341.43	1692.38	4555.14	1947.66	4119.37	1887.67	2336.03	1964.53	876.53	1940.16
ZMIZ1	5.88589e+07	9.80982e+06	16.932	6.88538e-17	1672.09	1859.05	1406.46	1613.97	1683.17	1360.96	3216.1	700.745	859.593	541.223	970.039	733.607	489.927	1134.27
ZNF586	6.51177e+07	1.08529e+07	5.35396	2.83599e-05	649.34	1856.12	761.94	825.299	1116.95	1149.06	355.151	828.471	2230.66	1247.19	1248.69	1457.27	1158.75	574.422
ALogP	132.361	22.0602	8.25864	2.67393e-08	0.341263	-0.973793	-0.703993	0.249857	0.594146	0.735633	0.4939	1.38433	2.00537	1.87915	1.64553	1.57062	1.10294	1.07437
ALogp2	430.057	71.6762	3.97759	0.000754231	2.00466	4.90044	3.96375	2.64126	2.78303	1.69971	1.34574	3.04777	5.38704	5.34874	4.04409	4.35228	1.83481	0.963557
AMR	12811.7	2135.29	3.29124	0.00374552	98.7922	106.402	106.194	104.439	89.8919	95.0631	95.263	27.1102	27.344	23.1634	26.4492	25.0302	31.0445	10.9976
MW	307582	51263.7	4.88565	8.71055e-05	345.769	388.371	381.424	347.632	306.281	336.371	310.574	95.8044	125.502	117.418	75.7192	89.3985	104.271	61.7756
XLogP	146.805	24.4676	10.1058	3.38749e-10	1.42481	0.23669	0.922786	1.84929	2.05806	2.22462	2.01064	1.51558	1.79414	1.63526	0.984113	1.70908	1.45638	0.296357
apol	3948.58	658.096	2.94845	0.0082095	52.7615	57.6178	57.9902	54.5389	48.7512	51.0616	50.936	16.0679	16.3605	14.8953	12.7515	13.8337	16.7076	9.94348
TopoPSA	158272	26378.7	10.656	9.35515e-11	76.9453	118.332	94.4764	64.6181	53.956	69.0171	61.2014	44.2322	71.0429	65.0443	29.4423	27.8358	31.7099	28.8247
tpsaEfficiency	0.40604	0.0676733	7.96565	5.37905e-08	0.220329	0.284775	0.229	0.186532	0.178555	0.208326	0.192466	0.090475	0.113558	0.100677	0.0782123	0.0799135	0.0866639	0.0554891
V1	0	0	NA	NA	0	0	0	0	0	0	0	0	0	0	0	0	0	0
V2	0	0	NA	NA	0	0	0	0	0	0	0	0	0	0	0	0	0	0
V3	0	0	NA	NA	0	0	0	0	0	0	0	0	0	0	0	0	0	0
V4	0	0	NA	NA	0	0	0	0	0	0	0	0	0	0	0	0	0	0
V5	0	0	NA	NA	0	0	0	0	0	0	0	0	0	0	0	0	0	0
V6	0	0	NA	NA	0	0	0	0	0	0	0	0	0	0	0	0	0	0
V7	4.02317	0.670528	4.37576	0.000293834	0.720588	0.931034	0.892857	0.857143	0.671642	0.619048	0.909091	0.452046	0.255609	0.312094	0.358569	0.47316	0.497613	0.294245
V8	0.34416	0.0573599	1.56775	0.156105	0.0735294	0.0689655	0.0535714	0	0	0	0	0.262944	0.255609	0.227208	0	0	0	0
V9	3.50157	0.583595	5.3163	3.10424e-05	0.735294	0.913793	0.982143	0.857143	0.910448	0.619048	0.909091	0.444457	0.283121	0.133631	0.358569	0.287694	0.497613	0.294245
V10	0	0	NA	NA	0	0	0	0	0	0	0	0	0	0	0	0	0	0
V11	1.76698	0.294496	2.45124	0.0249158	0.191176	0.0344828	0.107143	0.047619	0.238806	0.190476	0.136364	0.396151	0.184059	0.312094	0.218218	0.429572	0.402374	0.35125
V12	0.509473	0.0849121	1.49869	0.178114	0.911765	1	0.946429	1	0.925373	0.904762	0.863636	0.285746	0	0.227208	0	0.264772	0.300793	0.35125
V13	8.10094	1.35016	5.90902	7.47469e-06	0.382353	0.551724	0.625	0.857143	0.477612	0.809524	0.227273	0.489575	0.501661	0.488504	0.358569	0.503268	0.402374	0.428932
V14	0	0	NA	NA	0	0	0	0	0	0	0	0	0	0	0	0	0	0
V15	0	0	NA	NA	0	0	0	0	0	0	0	0	0	0	0	0	0	0
V16	6.12293	1.02049	5.59683	1.58285e-05	0.779412	0.793103	0.625	0.333333	0.701493	0.904762	0.954545	0.417726	0.408619	0.488504	0.483046	0.461057	0.300793	0.213201
V17	0.509473	0.0849121	1.49869	0.178114	0.911765	1	0.946429	1	0.925373	0.904762	0.863636	0.285746	0	0.227208	0	0.264772	0.300793	0.35125
V18	5.0912	0.848533	5.98175	6.27558e-06	0.220588	0.0862069	0.0892857	0.571429	0.253731	0.238095	0.0454545	0.417726	0.283121	0.287736	0.507093	0.43843	0.436436	0.213201
V19	3.74404	0.624007	3.07849	0.00610525	0.323529	0.465517	0.321429	0.142857	0.253731	0.285714	0.0454545	0.471301	0.503166	0.471251	0.358569	0.43843	0.46291	0.213201
V20	0	0	NA	NA	0	0	0	0	0	0	0	0	0	0	0	0	0	0
V21	6.55224	1.09204	6.1922	3.78356e-06	0.147059	0.465517	0.410714	0.142857	0.223881	0.190476	0	0.356798	0.503166	0.496416	0.358569	0.419989	0.402374	0
V22	0	0	NA	NA	0	0	0	0	0	0	0	0	0	0	0	0	0	0
V23	0	0	NA	NA	0	0	0	0	0	0	0	0	0	0	0	0	0	0
V24	4.31503	0.719172	2.99074	0.00745739	0.5	0.448276	0.571429	0.714286	0.41791	0.666667	0.818182	0.503718	0.501661	0.49935	0.46291	0.496938	0.483046	0.394771
V25	2.42958	0.40493	6.87461	7.33965e-07	0.0882353	0.0689655	0.0178571	0.380952	0.0298507	0	0.0454545	0.285746	0.255609	0.133631	0.497613	0.17146	0	0.213201
V26	0	0	NA	NA	0	0	0	0	0	0	0	0	0	0	0	0	0	0
V27	0	0	NA	NA	0	0	0	0	0	0	0	0	0	0	0	0	0	0
V28	7.61563	1.26927	7.77873	8.40773e-08	0.235294	0.275862	0.285714	0	0.149254	0.0952381	0.727273	0.427336	0.450851	0.455842	0	0.359028	0.300793	0.455842
V29	3.91942	0.653236	3.76375	0.00124711	0.176471	0.137931	0.267857	0.285714	0.41791	0.238095	0.0454545	0.384054	0.347839	0.44685	0.46291	0.496938	0.436436	0.213201
V30	5.35732	0.892887	3.79929	0.00114732	0.455882	0.344828	0.446429	0.142857	0.522388	0.380952	0.772727	0.501753	0.479463	0.501621	0.358569	0.503268	0.497613	0.428932
V31	0.4419	0.07365	3.52054	0.00220141	0.0147059	0.0517241	0	0	0	0.142857	0	0.121268	0.223404	0	0	0	0.358569	0
V32	0.708672	0.118112	0.955597	0.455566	0.161765	0.103448	0.214286	0.0952381	0.134328	0.190476	0.0454545	0.370973	0.307203	0.414039	0.300793	0.343578	0.402374	0.213201
V33	0	0	NA	NA	0	0	0	0	0	0	0	0	0	0	0	0	0	0
V34	19.7012	3.28353	17.4877	2.07501e-17	0.588235	0.827586	0.714286	0.52381	0.223881	0.0952381	0.863636	0.495812	0.381039	0.455842	0.511766	0.419989	0.300793	0.35125
V35	7.58605	1.26434	5.53518	1.8355e-05	0.705882	0.586207	0.357143	0.380952	0.58209	0.809524	0.272727	0.459033	0.496814	0.483494	0.497613	0.496938	0.402374	0.455842
V36	5.87983	0.979972	4.16791	0.000481073	0.352941	0.551724	0.589286	0.666667	0.402985	0.571429	0.136364	0.481438	0.501661	0.496416	0.483046	0.4942	0.507093	0.35125
V37	0.507012	0.084502	3.54772	0.00206641	0.0588235	0	0	0.047619	0	0.142857	0	0.237044	0	0	0.218218	0	0.358569	0
V38	1.09295	0.182159	1.76768	0.105324	0.117647	0.0344828	0.178571	0.142857	0.179104	0.047619	0.0454545	0.324585	0.184059	0.386459	0.358569	0.386334	0.218218	0.213201
V39	0	0	NA	NA	0	0	0	0	0	0	0	0	0	0	0	0	0	0
V40	0	0	NA	NA	0	0	0	0	0	0	0	0	0	0	0	0	0	0
V41	0	0	NA	NA	0	0	0	0	0	0	0	0	0	0	0	0	0	0
V42	0	0	NA	NA	0	0	0	0	0	0	0	0	0	0	0	0	0	0
V43	0	0	NA	NA	0	0	0	0	0	0	0	0	0	0	0	0	0	0
V44	0	0	NA	NA	0	0	0	0	0	0	0	0	0	0	0	0	0	0
V45	0	0	NA	NA	0	0	0	0	0	0	0	0	0	0	0	0	0	0
V46	0	0	NA	NA	0	0	0	0	0	0	0	0	0	0	0	0	0	0
V47	0	0	NA	NA	0	0	0	0	0	0	0	0	0	0	0	0	0	0
V48	0	0	NA	NA	0	0	0	0	0	0	0	0	0	0	0	0	0	0
V49	0	0	NA	NA	0	0	0	0	0	0	0	0	0	0	0	0	0	0
V50	0.187369	0.0312282	0.916533	0.483167	0.0441176	0.0517241	0	0	0.0597015	0.047619	0	0.206883	0.223404	0	0	0.238721	0.218218	0
V51	0.27891	0.046485	2.16685	0.0460652	0.0147059	0	0	0.047619	0.0746269	0	0	0.121268	0	0	0.218218	0.264772	0	0
V52	0	0	NA	NA	0	0	0	0	0	0	0	0	0	0	0	0	0	0
V53	0.786863	0.131144	2.62463	0.016994	0.147059	0.0344828	0.0178571	0.047619	0.0298507	0	0.0454545	0.356798	0.184059	0.133631	0.218218	0.17146	0	0.213201
V54	1.0537	0.175616	1.52188	0.170439	0.161765	0.0862069	0.214286	0.0952381	0.119403	0.190476	0	0.370973	0.283121	0.414039	0.300793	0.326709	0.402374	0
V55	0	0	NA	NA	0	0	0	0	0	0	0	0	0	0	0	0	0	0
V56	0	0	NA	NA	0	0	0	0	0	0	0	0	0	0	0	0	0	0
V57	0	0	NA	NA	0	0	0	0	0	0	0	0	0	0	0	0	0	0
V58	0	0	NA	NA	0	0	0	0	0	0	0	0	0	0	0	0	0	0
V59	0	0	NA	NA	0	0	0	0	0	0	0	0	0	0	0	0	0	0
V60	0	0	NA	NA	0	0	0	0	0	0	0	0	0	0	0	0	0	0
V61	0	0	NA	NA	0	0	0	0	0	0	0	0	0	0	0	0	0	0
V62	0	0	NA	NA	0	0	0	0	0	0	0	0	0	0	0	0	0	0
V63	0	0	NA	NA	0	0	0	0	0	0	0	0	0	0	0	0	0	0
V64	0	0	NA	NA	0	0	0	0	0	0	0	0	0	0	0	0	0	0
V65	0	0	NA	NA	0	0	0	0	0	0	0	0	0	0	0	0	0	0
V66	0	0	NA	NA	0	0	0	0	0	0	0	0	0	0	0	0	0	0
V67	0	0	NA	NA	0	0	0	0	0	0	0	0	0	0	0	0	0	0
V68	0	0	NA	NA	0	0	0	0	0	0	0	0	0	0	0	0	0	0
V69	0	0	NA	NA	0	0	0	0	0	0	0	0	0	0	0	0	0	0
V70	0	0	NA	NA	0	0	0	0	0	0	0	0	0	0	0	0	0	0
V71	0	0	NA	NA	0	0	0	0	0	0	0	0	0	0	0	0	0	0
V72	0	0	NA	NA	0	0	0	0	0	0	0	0	0	0	0	0	0	0
V73	0	0	NA	NA	0	0	0	0	0	0	0	0	0	0	0	0	0	0
V74	0	0	NA	NA	0	0	0	0	0	0	0	0	0	0	0	0	0	0
V75	0	0	NA	NA	0	0	0	0	0	0	0	0	0	0	0	0	0	0
V76	0	0	NA	NA	0	0	0	0	0	0	0	0	0	0	0	0	0	0
V77	0	0	NA	NA	0	0	0	0	0	0	0	0	0	0	0	0	0	0
V78	0	0	NA	NA	0	0	0	0	0	0	0	0	0	0	0	0	0	0
V79	0	0	NA	NA	0	0	0	0	0	0	0	0	0	0	0	0	0	0

## Sheet: N of sampels per each pred gr
Group	N of samples
Dual false	68
Dual&Gene false	21
Gene false	21
Dual&Desc false	56
All false	58
All correct	67
Gene&Desc false	22
