# Supplementary material for: Dual Transcriptomic and Molecular Machine Learning Predicts all Major Clinical Forms of Drug Cardiotoxicity
Source: Front Pharmacol. 2020 May 21;11:639. doi: 10.3389/fphar.2020.00639 (PMC7253645; doi:10.3389/fphar.2020.00639)
Supplement: Supplementary file 3 [file DataSheet_3.xlsx]

## Sheet: Summary
Leave-drug-out validation
Validation
metrics	CC RF	CC ELNET	CC GBM	CC CATBOOST	BC RF	BC ELNET	BC GBM	BC CATBOOST
accuracy	0.66+-0.09	0.56+-0.09	0.67+-0.09	0.71+-0.09	0.53+-0.09	0.53+-0.1	0.54+-0.1	0.6+-0.09
precision	0.82+-0.1	0.71+-0.1	0.77+-0.11	0.79+-0.12	0.47+-0.11	0.65+-0.1	0.56+-0.1	0.7+-0.09
recall	0.45+-0.09	0.23+-0.11	0.51+-0.09	0.61+-0.09	0.15+-0.12	0.18+-0.11	0.21+-0.12	0.35+-0.09
f1.score	0.53+-0.12	0.32+-0.12	0.57+-0.11	0.66+-0.11	0.22+-0.13	0.25+-0.13	0.29+-0.12	0.46+-0.08
Kappa	0.34+-0.18	0.14+-0.2	0.36+-0.16	0.45+-0.12	0.07+-0.15	0.06+-0.2	0.08+-0.15	0.21+-0.13
AUC	0.79+-0.13	0.64+-0.11	0.78+-0.12	0.74+-0.12	0.59+-0.12	0.62+-0.14	0.57+-0.11	0.6+-0.09
MCC	0.38+-0.09	0.17+-0.09	0.39+-0.09	0.47+-0.09	0.08+-0.09	0.09+-0.1	0.09+-0.1	0.24+-0.09
loss	0.34+-0.1	0.44+-0.1	0.33+-0.11	0.29+-0.12	0.47+-0.11	0.47+-0.1	0.46+-0.1	0.4+-0.09
Testing
accuracy	0.71+-0.1	0.69+-0.1	0.64+-0.1	0.64+-0.11	0.7+-0.1	0.68+-0.1	0.69+-0.1	0.71+-0.1
precision	0.42+-0.09	0.34+-0.09	0.35+-0.09	0.32+-0.1	0.36+-0.1	0.34+-0.09	0.36+-0.09	0.39+-0.09
recall	0.33+-0.12	0.25+-0.14	0.37+-0.13	0.31+-0.13	0.24+-0.13	0.21+-0.13	0.27+-0.12	0.31+-0.12
f1.score	0.43+-0.1	0.34+-0.12	0.32+-0.1	0.29+-0.12	0.33+-0.1	0.38+-0.12	0.34+-0.11	0.32+-0.1
Kappa	0.14+-0.16	0.05+-0.2	0.06+-0.13	0.02+-0.16	0.07+-0.19	0.03+-0.19	0.06+-0.19	0.14+-0.19
AUC	0.66+-0.19	0.63+-0.17	0.56+-0.15	0.59+-0.15	0.58+-0.15	0.62+-0.19	0.59+-0.15	0.63+-0.15
MCC	0.15+-0.1	0.06+-0.1	0.07+-0.1	0.02+-0.11	0.08+-0.1	0.04+-0.1	0.07+-0.1	0.13+-0.1
loss	0.29+-0.09	0.31+-0.09	0.36+-0.09	0.36+-0.1	0.3+-0.1	0.32+-0.09	0.31+-0.09	0.29+-0.09
Random validation
Validation
metrics	CC RF RAND	BC RF RAND
accuracy	0.9+-0.12	0.84+-0.09
precision	0.56+-0.14	0.49+-0.11
recall	0.76+-0.13	0.46+-0.14
f1.score	0.61+-0.13	0.44+-0.11
Kappa	0.55+-0.15	0.34+-0.14
AUC	0.94+-0.17	0.79+-0.16
MCC	0.57+-0.12	0.36+-0.09
loss	0.1+-0.14	0.16+-0.11
Testing
accuracy	0.68+-0.11	0.7+-0.1
precision	0.39+-0.09	0.31+-0.1
recall	0.36+-0.13	0.19+-0.14
f1.score	0.44+-0.12	0.26+-0.14
Kappa	0.1+-0.15	0.04+-0.19
AUC	0.64+-0.2	0.59+-0.16
MCC	0.09+-0.11	0.04+-0.1
loss	0.32+-0.09	0.3+-0.1

## Sheet: RF
Leave-drug-out cross-validation
Chain of classifiers (CC)
labels	accuracy	precision	recall	f1.score	Kappa	AUC	MCC	loss
Vascular dis	0.560811	0.72973	0.183673	0.293478	0.117148	0.678263	0.176217	0.439189
Cardiac dis. S&S	0.607746	0.626039	0.465021	0.533648	0.207698	0.627458	0.214551	0.392254
Cardiac arrhyt.	0.734789	0.859575	0.59587	0.703833	0.477623	0.879652	0.504054	0.265211
Heart failures	0.675758	0.582524	0.483871	0.528634	0.28473	0.787269	0.287578	0.324242
Coronary artery dis.	0.837037	0.88189	0.794326	0.835821	0.67493	0.908674	0.67857	0.162963
Pericardial dis.	0.345133	1	0.0512821	0.097561	0.0323999	0.635165	0.128323	0.654867
Myocardial dis.	0.7625	0.944444	0.314815	0.472222	0.365079	0.874913	0.456995	0.2375
Mean	0.660494	0.815745	0.450864	0.52862	0.34041	0.785522	0.378345	0.339506
0.5 SD	0.0864756	0.0857875	0.126186	0.125318	0.111113	0.0630921	0.102397	0.0864756
Best parameters
ntree	mtry
550	10
850	7
1850	45
1100	42
900	90
400	100
300	60
Testing
labels	accuracy	precision	recall	f1.score	Kappa	AUC	MCC	loss
Vascular dis	0.716981	0.4	0.272727	0.324324	0.153355	0.600198	0.157854	0.283019
Cardiac dis. S&S	0.649057	0.811024	0.598837	0.688963	0.306693	0.738935	0.325559	0.350943
Cardiac arrhyt.	0.667925	0.78022	0.510791	0.617391	0.345899	0.683282	0.370267	0.332075
Heart failures	0.667925	0.34375	0.141026	0.2	0.0346883	0.606952	0.0401784	0.332075
Coronary artery dis.	0.535849	0.406897	0.614583	0.489627	0.0952117	0.560589	0.102073	0.464151
Pericardial dis.	0.958491	0.2	0.125	0.153846	0.13373	0.67072	0.137626	0.0415094
Myocardial dis.	0.792453	0	0	NaN	-0.0483349	0.725914	-0.0774694	0.207547
Mean	0.71195	0.423648	0.331706	0.429965	0.144648	0.664399	0.149706	0.28805
0.5 SD	0.0728377	0.160213	0.136485	0.121165	0.0770251	0.0345056	0.0853203	0.0728377
Incubation time 24h
Testing
labels	accuracy	precision	recall	f1.score	Kappa	AUC	MCC	loss
Vascular dis	0.791045	0.6	0.375	0.461539	0.340366	0.642157	0.35484	0.208955
Cardiac dis. S&S	0.664179	0.823529	0.629213	0.713376	0.32505	0.731585	0.342483	0.335821
Cardiac arrhyt.	0.649254	0.765957	0.5	0.605042	0.313794	0.647849	0.337048	0.350746
Heart failures	0.664179	0.3125	0.128205	0.181818	0.0150278	0.607827	0.0173925	0.335821
Coronary artery dis.	0.5	0.362319	0.520833	0.42735	0.00839408	0.499516	0.00883146	0.5
Pericardial dis.	0.962687	0	0	NaN	-0.0120846	0.675	-0.0152101	0.0373134
Myocardial dis.	0.768657	0	0	NaN	-0.0421475	0.648855	-0.077777	0.231343
Mean	0.701493	0.377384	0.296375	0.481897	0.101339	0.635105	0.102128	0.298507
0.5 SD	0.0770863	0.178789	0.14258	0.116107	0.0850663	0.0389745	0.0935351	0.0770863
Incubation time 6h
Testing
labels	accuracy	precision	recall	f1.score	Kappa	AUC	MCC	loss
Vascular dis	0.641221	0.24	0.176471	0.20339	-0.0212307	0.554578	-0.0216487	0.358779
Cardiac dis. S&S	0.633588	0.79661	0.566265	0.661972	0.286104	0.743474	0.30628	0.366412
Cardiac arrhyt.	0.687023	0.795454	0.522388	0.630631	0.378716	0.721082	0.40405	0.312977
Heart failures	0.671756	0.375	0.153846	0.218182	0.0543898	0.617336	0.0630492	0.328244
Coronary artery dis.	0.572519	0.447368	0.708333	0.548387	0.180152	0.625251	0.197509	0.427481
Pericardial dis.	0.954198	0.25	0.25	0.25	0.226378	0.665354	0.226378	0.0458015
Myocardial dis.	0.816794	0	0	NaN	-0.0536193	0.793307	-0.0753324	0.183206
Mean	0.722646	0.444072	0.366805	0.461834	0.178687	0.694301	0.186989	0.277354
0.5 SD	0.0695732	0.156109	0.13678	0.106148	0.0784992	0.0349763	0.0857851	0.0695732
A549
Testing
labels	accuracy	precision	recall	f1.score	Kappa	AUC	MCC	loss
Vascular dis	0.709402	0	0	NaN	-0.0332467	0.526838	-0.0809155	0.290598
Cardiac dis. S&S	0.632479	0.754717	0.571429	0.650406	0.278296	0.744681	0.290366	0.367521
Cardiac arrhyt.	0.717949	0.789474	0.545454	0.645161	0.423817	0.715249	0.443819	0.282051
Heart failures	0.726496	0.714286	0.142857	0.238095	0.153707	0.68223	0.228714	0.273504
Coronary artery dis.	0.512821	0.37931	0.511628	0.435644	0.0234295	0.554683	0.0242438	0.487179
Pericardial dis.	0.957265	0	0	NaN	-0.0138648	0.79646	-0.0174688	0.042735
Myocardial dis.	0.769231	0	0	NaN	-0.0477612	0.777778	-0.0824086	0.230769
Mean	0.719373	0.439631	0.295228	0.492327	0.136271	0.711847	0.147878	0.280627
0.5 SD	0.0739411	0.185377	0.138431	0.0984015	0.092817	0.0436885	0.102488	0.0739411
MCF7
Testing
labels	accuracy	precision	recall	f1.score	Kappa	AUC	MCC	loss
Vascular dis	0.722973	0.418605	0.529412	0.467533	0.283758	0.77709	0.287332	0.277027
Cardiac dis. S&S	0.662162	0.851351	0.617647	0.715909	0.324324	0.727408	0.350374	0.337838
Cardiac arrhyt.	0.628378	0.773585	0.488095	0.59854	0.284207	0.657924	0.310608	0.371622
Heart failures	0.621622	0.24	0.139535	0.176471	-0.047258	0.540642	-0.0501869	0.378378
Coronary artery dis.	0.554054	0.425287	0.698113	0.528571	0.150461	0.566435	0.167337	0.445946
Pericardial dis.	0.95946	0.25	0.25	0.25	0.229167	0.638889	0.229167	0.0405405
Myocardial dis.	0.810811	0	0	NaN	-0.048583	0.708333	-0.0733236	0.189189
Mean	0.706081	0.423371	0.365565	0.453898	0.14872	0.639939	0.155663	0.293919
0.5 SD	0.0752931	0.165642	0.139146	0.115566	0.0815488	0.0373604	0.0900745	0.0752931
New cells testing (drugs from the training set)
Testing
labels	accuracy	precision	recall	f1.score	Kappa	AUC	MCC	loss
Vascular dis	0.860927	0	0	NaN	-0.00436389	0.713926	-0.01873	0.139073
Cardiac dis. S&S	0.662252	0.59396	0.84689	0.698225	0.340586	0.765531	0.368796	0.337748
Cardiac arrhyt.	0.836645	0.716814	0.658537	0.686441	0.576261	0.872161	0.577208	0.163355
Heart failures	0.874172	0	0	0	NaN	0.740475	0	0.125828
Coronary artery dis.	0.799117	0.583333	0.346535	0.434783	0.322135	0.70027	0.338299	0.200883
Pericardial dis.	0.97351	0.666667	0.285714	0.4	0.388664	0.950211	0.425616	0.0264901
Myocardial dis.	0.922737	0.147059	0.454545	0.222222	0.192596	0.820856	0.227215	0.0772627
Mean	0.844739	0.451305	0.432037	0.406945	0.364048	0.808251	0.322856	0.155261
0.5 SD	0.0543049	0.15015	0.148204	0.134817	0.0695267	0.046084	0.0977207	0.0543049
New cells testing (drugs from testing set)
Testing
labels	accuracy	precision	recall	f1.score	Kappa	AUC	MCC	loss
Vascular dis	0.797468	0	0	0	NA	0.621032	0	0.202532
Cardiac dis. S&S	0.708861	0.754098	0.851852	0.8	0.272327	0.652593	0.279261	0.291139
Cardiac arrhyt.	0.56962	0.76	0.404255	0.527778	0.195327	0.661569	0.228785	0.43038
Heart failures	0.721519	0	0	0	NA	0.637958	0	0.278481
Coronary artery dis.	0.455696	0.2	0.0882353	0.122449	-0.191512	0.512418	-0.225259	0.544304
Pericardial dis.	0.886076	0	0	0	NA	0.584127	0	0.113924
Myocardial dis.	0.911392	0	0	NaN	-0.0221812	0.948718	-0.0324614	0.0886076
Mean	0.708861	0.285683	0.224057	0.290045	0.0634901	0.666231	0.041721	0.291139
0.5 SD	0.0883359	0.186625	0.172576	0.179045	0.105419	0.0745672	0.09265	0.0883359
DToxS testing (drugs from the training set)
Testing
labels	accuracy	precision	recall	f1.score	Kappa	AUC	MCC	loss
Vascular dis	0.65	0.42	0.71	0.53	0.28	0.64	0.3	0.35
Cardiac dis. S&S	0.25	0.75	1	0.86	NA	0.53	0	0.75
Cardiac arrhyt.	0.72	0.28	1	0.43	NA	0.84	0	0.28
Heart failures	0.79	0	0	0	NA	0.84	0	0.21
Coronary artery dis.	0.6	0	0	0	NA	0.54	0	0.4
Pericardial dis.	0.91	0	0	NaN	-0.02	0.85	-0.04	0.09
Myocardial dis.	0.69	2.24	NA	NA	NA	NA	0	0.31
Mean	0.66	0.545	0.4	0.3225	-0.02	0.72	-0.00666667	0.34
0.5 SD	0.113049	0.440247	0.273861	0.205847	#DIV/0!	0.0844837	0.00816497	0.113049
DToxS testing (unseen drugs)
Testing
labels	accuracy	precision	recall	f1.score	Kappa	AUC	MCC	loss
Vascular dis	0.57	0.55	0.18	0.27	0.07	0.59	0.09	0.43
Cardiac dis. S&S	0.71	0.29	1	0.45	NA	0.56	0	0.29
Cardiac arrhyt.	0.61	0.39	1	0.56	NA	0.7	0	0.39
Heart failures	0.7	1	0.01	0.01	0.01	0.65	0.07	0.3
Coronary artery dis.	0.92	0	0	NaN	0	0.63	-0.01	0.08
Pericardial dis.	0.92	0	0	NaN	-0.04	0.52	-0.04	0.08
Myocardial dis.	0.67	0.07	0.13	0.09	-0.08	0.55	-0.09	0.33
Mean	0.755	0.291667	0.356667	0.2775	-0.0275	0.601667	-0.0116667	0.245
0.5 SD	0.0662382	0.191139	0.250373	0.134249	0.0205649	0.0345567	0.026347	0.0662382
Central neurvous system agents
Testing
labels	accuracy	precision	recall	f1.score	Kappa	AUC	MCC	loss
Vascular dis	0.752212	0.214286	0.15	0.176471	0.0359537	0.60914	0.0367463	0.247788
Cardiac dis. S&S	0.60177	0.685714	0.413793	0.516129	0.211506	0.668652	0.231104	0.39823
Cardiac arrhyt.	0.59292	0.5625	0.36	0.439024	0.143093	0.582857	0.151886	0.40708
Heart failures	0.752212	0.294118	0.238095	0.263158	0.116201	0.594203	0.117139	0.247788
Coronary artery dis.	0.628319	0.54902	0.595745	0.571429	0.244268	0.642166	0.244903	0.371681
Pericardial dis.	0.946903	0	0	NaN	-0.0241692	0.53211	-0.025714	0.0530974
Myocardial dis.	0.734513	0	0	NaN	-0.104954	0.65903	-0.129909	0.265487
Mean	0.70944	0.348559	0.267939	0.447435	0.0976572	0.61317	0.0982347	0.29056
0.5 SD	0.0673042	0.149261	0.118676	0.0671578	0.0681019	0.0263358	0.0740994	0.0673042
Cardiovascular agents
Testing
labels	accuracy	precision	recall	f1.score	Kappa	AUC	MCC	loss
Vascular dis	0.829787	0	NA	NA	NA	NA	0	0.170213
Cardiac dis. S&S	0.425532	0.652174	0.441177	0.526316	-0.138117	0.5181	-0.155887	0.574468
Cardiac arrhyt.	0.510638	0.714286	0.344828	0.465116	0.105873	0.618774	0.130324	0.489362
Heart failures	0.808511	1	0.307692	0.470588	0.391367	0.617647	0.493246	0.191489
Coronary artery dis.	0.574468	0.709677	0.666667	0.6875	0.022869	0.595238	0.022979	0.425532
Pericardial dis.	0.957447	0	NA	NA	NA	NA	0	0.0425532
Myocardial dis.	0.787234	0	NA	NA	NA	NA	0	0.212766
Mean	0.677305	0.512689	0.440091	0.53738	0.095498	0.58744	0.081777	0.322695
0.5 SD	0.102353	0.207614	0.0805927	0.0519147	0.110867	0.0237403	0.110675	0.102353
Antineoplastic agents
Testing
labels	accuracy	precision	recall	f1.score	Kappa	AUC	MCC	loss
Vascular dis	0.586207	0.3	0.375	0.333333	0.038674	0.529762	0.0391802	0.413793
Cardiac dis. S&S	0.758621	0.875	0.84	0.857143	0.081448	0.63	0.0821584	0.241379
Cardiac arrhyt.	0.517241	0.875	0.35	0.5	0.174797	0.705556	0.247273	0.482759
Heart failures	0.655172	0.2	0.5	0.285714	0.110429	0.76	0.130586	0.344828
Coronary artery dis.	0.310345	0.272727	0.6	0.375	-0.188525	0.678947	-0.268918	0.689655
Pericardial dis.	0.896552	1	0.25	0.4	0.364963	0.75	0.472456	0.103448
Myocardial dis.	0.758621	3.14286	NA	NA	NA	NA	0	0.241379
Mean	0.649425	1.06093	0.508	0.483571	0.108623	0.704901	0.110592	0.350575
0.5 SD	0.104259	0.53711	0.114641	0.111171	0.0997271	0.0266388	0.123914	0.104259
Anti-inflammatory agents
Testing
labels	accuracy	precision	recall	f1.score	Kappa	AUC	MCC	loss
Vascular dis	0.909091	0	0	0	NA	0.825	0	0.0909091
Cardiac dis. S&S	0.636364	1	0.333333	0.5	0.3125	0.8	0.430331	0.363636
Cardiac arrhyt.	0.818182	0	0	0	NA	0.722222	0	0.181818
Heart failures	0.818182	0	0	0	NA	0.916667	0	0.181818
Coronary artery dis.	0.818182	0.75	0.5	0.6	0.488372	0.666667	0.505181	0.181818
Pericardial dis.	1	0	0	0	NA	NA	0	0
Myocardial dis.	0.954546	21	NA	NA	NA	NA	0	0.0454546
Mean	0.840909	3.79167	0.166667	0.22	0.400436	0.776389	0.155919	0.159091
0.5 SD	0.0638794	4.22079	0.117851	0.151658	0.0621802	0.0541667	0.121353	0.0638794
Transcriptional features only
labels	accuracy	precision	recall	f1.score	Kappa	AUC	MCC	loss
Vascular dis	0.58446	0.6875	0.29932	0.417062	0.16572	0.656029	0.200513	0.41554
Cardiac dis. S&S	0.620655	0.627451	0.526749	0.572707	0.236276	0.632011	0.239202	0.379345
Cardiac arrhyt.	0.728549	0.785467	0.669617	0.72293	0.460161	0.834886	0.4658	0.271451
Heart failures	0.718182	0.624	0.629032	0.626506	0.400235	0.818842	0.400243	0.281818
Coronary artery dis.	0.82963	0.868217	0.794326	0.82963	0.659931	0.895095	0.662543	0.17037
Pericardial dis.	0.336283	0.666667	0.0769231	0.137931	-0.00569598	0.60989	-0.0150139	0.663717
Myocardial dis.	0.825	1	0.481481	0.65	0.551641	0.886792	0.617149	0.175
Mean	0.676383	0.761967	0.529688	0.589951	0.383758	0.779586	0.394987	0.323617
0.5 SD	0.0918731	0.075734	0.123857	0.119309	0.119162	0.0632494	0.126165	0.0918731
Best parameters
ntree	mtry
250	10
250	100
150	80
50	70
650	80
150	100
50	70
Testing
labels	accuracy	precision	recall	f1.score	Kappa	AUC	MCC	loss
Vascular dis	0.720755	0.439394	0.439394	0.439394	0.253464	0.601188	0.253464	0.279245
Cardiac dis. S&S	0.6	0.753846	0.569767	0.649007	0.204475	0.692236	0.215458	0.4
Cardiac arrhyt.	0.592453	0.620155	0.57554	0.597015	0.185961	0.648967	0.186491	0.407547
Heart failures	0.592453	0.291667	0.269231	0.28	-0.00357669	0.576649	-0.00358226	0.407547
Coronary artery dis.	0.630189	0.490196	0.520833	0.505051	0.210302	0.638498	0.210548	0.369811
Pericardial dis.	0.845283	0.0769231	0.375	0.12766	0.0816499	0.705253	0.113462	0.154717
Myocardial dis.	0.720755	0.0533333	0.571429	0.097561	0.0517408	0.66722	0.10546	0.279245
Mean	0.663522	0.38102	0.4803	0.376049	0.121759	0.654804	0.137973	0.336478
0.5 SD	0.0507742	0.144212	0.0642887	0.120094	0.0452901	0.0229222	0.0420244	0.0507742
DToxS (seen drugs)
labels	accuracy	precision	recall	f1.score	Kappa	AUC	MCC	loss
Vascular dis	0.3	0.27	0.95	0.42	0	0.58	0.01	0.7
Cardiac dis. S&S	0.61	0.71	0.82	0.76	-0.21	0.79	-0.23	0.39
Cardiac arrhyt.	0.63	0.33	0.32	0.32	0.07	0.61	0.07	0.37
Heart failures	0.74	0	0	NaN	-0.09	0.7	-0.12	0.26
Coronary artery dis.	0.6	0	0	0	NA	0.51	0	0.4
Pericardial dis.	0.92	0	0	NaN	-0.01	0.69	-0.02	0.08
Myocardial dis.	1	0	0	0	NA	NA	0	0
Mean	0.75	0.173333	0.19	0.27	-0.06	0.66	-0.05	0.25
0.5 SD	0.0860233	0.147094	0.167063	0.179907	0.0597216	0.0526783	0.0536656	0.0860233
DToxS (unseen drugs)
labels	accuracy	precision	recall	f1.score	Kappa	AUC	MCC	loss
Vascular dis	0.48	0.46	0.93	0.62	0.03	0.56	0.07	0.52
Cardiac dis. S&S	0.37	0.31	0.94	0.46	0.05	0.65	0.11	0.63
Cardiac arrhyt.	0.6	0.48	0.24	0.32	0.08	0.5	0.09	0.4
Heart failures	0.68	0.42	0.11	0.18	0.05	0.54	0.07	0.32
Coronary artery dis.	0.92	0	0	NaN	0	0.58	-0.01	0.08
Pericardial dis.	0.93	0	0	NaN	-0.03	0.54	-0.03	0.07
Myocardial dis.	0.88	0	0	NaN	0	0.59	-0.02	0.12
Mean	0.73	0.201667	0.215	0.32	0.025	0.566667	0.035	0.27
0.5 SD	0.111265	0.113772	0.183841	0.07	0.0206761	0.0260128	0.0309435	0.111265
Central neurvous system agents
Testing
labels	accuracy	precision	recall	f1.score	Kappa	AUC	MCC	loss
Vascular dis	0.734513	0.307692	0.4	0.347826	0.184704	0.686021	0.18721	0.265487
Cardiac dis. S&S	0.646018	0.673077	0.603448	0.636364	0.293529	0.666458	0.295191	0.353982
Cardiac arrhyt.	0.628319	0.576923	0.6	0.588235	0.249763	0.661587	0.249922	0.371681
Heart failures	0.716814	0.358974	0.666667	0.466667	0.296772	0.692547	0.323127	0.283186
Coronary artery dis.	0.672566	0.608696	0.595745	0.602151	0.32401	0.68891	0.324064	0.327434
Pericardial dis.	0.831858	0.0588235	0.25	0.0952381	0.0402325	0.68578	0.0533469	0.168142
Myocardial dis.	0.707965	0.117647	0.571429	0.195122	0.102959	0.649596	0.151586	0.292035
Mean	0.70059	0.399023	0.547881	0.430629	0.217877	0.674146	0.232873	0.29941
0.5 SD	0.036425	0.131763	0.0746635	0.11529	0.0587334	0.00869328	0.0545312	0.036425
Cardiovascular agents
Testing
labels	accuracy	precision	recall	f1.score	Kappa	AUC	MCC	loss
Vascular dis	0.829787	4.875	NA	NA	NA	NA	0	0.170213
Cardiac dis. S&S	0.468085	0.666667	0.529412	0.590164	-0.13967	0.477376	-0.147375	0.531915
Cardiac arrhyt.	0.425532	0.538462	0.482759	0.509091	-0.178273	0.572797	-0.179821	0.574468
Heart failures	0.531915	0.0909091	0.0769231	0.0833333	-0.228028	0.718326	-0.229463	0.468085
Coronary artery dis.	0.425532	0.6875	0.333333	0.44898	-0.0176423	0.547619	-0.022979	0.574468
Pericardial dis.	0.808511	4.22222	NA	NA	NA	NA	0	0.191489
Myocardial dis.	0.489362	0.958333	NA	NA	NA	NA	0	0.510638
Mean	0.524823	1.19402	0.355607	0.407892	-0.140904	0.579029	-0.0966063	0.475177
0.5 SD	0.0723613	0.75521	0.101873	0.111986	0.0448907	0.0506314	0.050616	0.0723613
Antineoplastic agents
Testing
labels	accuracy	precision	recall	f1.score	Kappa	AUC	MCC	loss
Vascular dis	0.517241	0.2	0.25	0.222222	-0.121547	0.5	-0.123138	0.482759
Cardiac dis. S&S	0.551724	0.833333	0.6	0.697674	-0.0864553	0.55	-0.1066	0.448276
Cardiac arrhyt.	0.448276	0.642857	0.45	0.529412	-0.0892019	0.377778	-0.0977255	0.551724
Heart failures	0.551724	0.2	0.75	0.31579	0.12529	0.72	0.186318	0.448276
Coronary artery dis.	0.758621	0.636364	0.7	0.666667	0.478149	0.752632	0.479483	0.241379
Pericardial dis.	0.793103	0.333333	0.5	0.4	0.280992	0.71	0.289427	0.206897
Myocardial dis.	0.758621	3.14286	NA	NA	NA	NA	0	0.241379
Mean	0.643678	0.964791	0.6	0.521908	0.141755	0.622082	0.12515	0.356322
0.5 SD	0.0720571	0.545729	0.0637377	0.0826331	0.122025	0.0787564	0.11733	0.0720571
Anti-inflammatory agents
Testing
labels	accuracy	precision	recall	f1.score	Kappa	AUC	MCC	loss
Vascular dis	0.863636	0.333333	0.5	0.4	0.326531	0.875	0.335083	0.136364
Cardiac dis. S&S	0.636364	0.833333	0.416667	0.555556	0.301587	0.816667	0.354044	0.363636
Cardiac arrhyt.	0.681818	0.2	0.25	0.222222	0.0253165	0.652778	0.0255655	0.318182
Heart failures	0.909091	0.75	0.75	0.75	0.694444	0.930556	0.694444	0.0909091
Coronary artery dis.	0.909091	1	0.666667	0.8	0.744186	0.864583	0.7698	0.0909091
Pericardial dis.	0.818182	4.5	NA	NA	NA	NA	0	0.181818
Myocardial dis.	0.772727	3.4	NA	NA	NA	NA	0	0.227273
Mean	0.787879	1.78056	0.520833	0.581944	0.441384	0.816146	0.307309	0.212121
0.5 SD	0.0568939	0.868466	0.114741	0.130986	0.170388	0.0592489	0.178075	0.0568939
Molecular descriptors and fingerprints only
labels	accuracy	precision	recall	f1.score	Kappa	AUC	MCC	loss
Vascular dis	0.82069	0.368421	0.333333	0.35	0.246301	0.629608	0.246716	0.17931
Cardiac dis. S&S	0.641379	0.585106	0.458333	0.514019	0.236456	0.663382	0.240885	0.358621
Cardiac arrhyt.	0.810345	0.734177	0.630435	0.678363	0.544988	0.828338	0.548167	0.189655
Heart failures	0.786207	0.36	0.658537	0.465517	0.345944	0.817122	0.370603	0.213793
Coronary artery dis.	0.810345	0.604938	0.680556	0.640523	0.512322	0.856269	0.513961	0.189655
Pericardial dis.	0.789655	0	0	NaN	-0.0446439	0.477032	-0.075231	0.210345
Myocardial dis.	0.8	0.0819672	0.714286	0.147059	0.108449	0.805654	0.194469	0.2
Mean	0.772988	0.394365	0.523691	0.489096	0.283919	0.741299	0.298809	0.227012
0.5 SD	0.0326298	0.150082	0.135837	0.105154	0.115145	0.0730043	0.115709	0.0326298
Best parameters
ntree	mtry
150	10
100	20
300	20
100	20
50	10
50	20
50	20
Testing
labels	accuracy	precision	recall	f1.score	Kappa	AUC	MCC	loss
Vascular dis	0.772727	0.272727	0.3	0.285714	0.150943	0.558929	0.151186	0.227273
Cardiac dis. S&S	0.606061	0.621622	0.657143	0.638889	0.20629	0.63318	0.206676	0.393939
Cardiac arrhyt.	0.621212	0.482759	0.583333	0.528302	0.216524	0.71627	0.219232	0.378788
Heart failures	0.545454	0.172414	0.454545	0.25	0.010989	0.418182	0.0136526	0.454545
Coronary artery dis.	0.560606	0.416667	0.652174	0.508475	0.144772	0.555106	0.156749	0.439394
Pericardial dis.	0.787879	0	0	NaN	-0.0547945	0.617188	-0.0833333	0.212121
Myocardial dis.	0.818182	0	0	NaN	-0.0531915	0.578125	-0.0747018	0.181818
Mean	0.656566	0.282243	0.391199	0.481416	0.0784316	0.586342	0.0730458	0.343434
0.5 SD	0.0586163	0.131309	0.155858	0.082301	0.0630241	0.0496727	0.0692983	0.0586163
DToxS (seen drugs)
labels	accuracy	precision	recall	f1.score	Kappa	AUC	MCC	loss
Vascular dis	0.76	0.5	0.5	0.5	0.35	0.88	0.35	0.24
Cardiac dis. S&S	0.76	0.89	0.73	0.8	0.52	0.89	0.54	0.24
Cardiac arrhyt.	0.88	0.8	0.8	0.8	0.72	0.95	0.72	0.12
Heart failures	0.76	0.4	0.67	0.5	0.36	0.88	0.38	0.24
Coronary artery dis.	0.71	0.57	0.67	0.62	0.38	0.77	0.38	0.29
Pericardial dis.	0.76	0.2	1	0.33	0.26	1	0.39	0.24
Myocardial dis.	1	0	0	0	NA	NA	0	0
Mean	0.811667	0.476667	0.645	0.508333	0.448	0.898	0.401667	0.188333
0.5 SD	0.0540756	0.172298	0.169492	0.153767	0.0890505	0.0432146	0.118929	0.0540756
DToxS (unseen drugs)
labels	accuracy	precision	recall	f1.score	Kappa	AUC	MCC	loss
Vascular dis	0.59	0.5	0.15	0.24	0.05	0.67	0.07	0.41
Cardiac dis. S&S	0.44	0.19	0.38	0.25	-0.12	0.52	-0.14	0.56
Cardiac arrhyt.	0.53	0.36	0.33	0.35	-0.02	0.58	-0.02	0.47
Heart failures	0.62	0.29	0.22	0.25	0.01	0.55	0.01	0.38
Coronary artery dis.	0.59	0.08	0.5	0.13	0.03	0.57	0.05	0.41
Pericardial dis.	0.75	0	0	NaN	-0.06	0.55	-0.1	0.25
Myocardial dis.	0.88	0	0	NaN	-0.05	0.74	-0.06	0.12
Mean	0.635	0.153333	0.238333	0.245	-0.035	0.585	-0.0433333	0.365
0.5 SD	0.0789145	0.0758727	0.102685	0.045	0.0269722	0.0393383	0.0353082	0.0789145
Central neurvous system agents
Testing
labels	accuracy	precision	recall	f1.score	Kappa	AUC	MCC	loss
Vascular dis	0.785714	0.333333	0.2	0.25	0.134021	0.573913	0.139979	0.214286
Cardiac dis. S&S	0.535714	0.5	0.538462	0.518518	0.0714286	0.548718	0.0716115	0.464286
Cardiac arrhyt.	0.571429	0.363636	0.444444	0.4	0.0718232	0.578947	0.0726983	0.428571
Heart failures	0.571429	0	0	NaN	-0.235294	0.5	-0.258199	0.428571
Coronary artery dis.	0.607143	0.538462	0.583333	0.56	0.206186	0.515625	0.206725	0.392857
Pericardial dis.	0.821429	0	0	NaN	-0.09375	0.557692	-0.0960769	0.178571
Myocardial dis.	0.857143	1	NA	NA	NA	NA	0	0.142857
Mean	0.660714	0.40035	0.313248	0.49284	0.00407864	0.540197	-0.000540232	0.339286
0.5 SD	0.0703036	0.18848	0.145157	0.0415167	0.0854555	0.0160076	0.0803256	0.0703036
Cardiovascular agents
Testing
labels	accuracy	precision	recall	f1.score	Kappa	AUC	MCC	loss
Vascular dis	0.75	0	0	NaN	-0.142857	1	-0.142857	0.25
Cardiac dis. S&S	0.75	0.833333	0.833333	0.833333	0.333333	0.75	0.333333	0.25
Cardiac arrhyt.	0.375	0.5	0.4	0.444444	-0.25	0.466667	-0.258199	0.625
Heart failures	0.375	0.333333	0.666667	0.444444	-0.111111	0.8	-0.149071	0.625
Coronary artery dis.	0.375	0.333333	0.666667	0.444444	-0.111111	0.6	-0.149071	0.625
Pericardial dis.	0.5	1	NA	NA	NA	NA	0	0.5
Myocardial dis.	0.75	0	0	NaN	-0.142857	0.857143	-0.142857	0.25
Mean	0.520833	0.5	0.513333	0.541667	-0.0563492	0.694762	-0.0609775	0.479167
0.5 SD	0.0919975	0.182574	0.163129	0.0972222	0.112593	0.0796481	0.104957	0.0919975
Antineoplastic agents
Testing
labels	accuracy	precision	recall	f1.score	Kappa	AUC	MCC	loss
Vascular dis	0.666667	0	0	NaN	-0.2	0.6	-0.2	0.333333
Cardiac dis. S&S	0.833333	0.8	1	0.888889	0.571429	0.625	0.632455	0.166667
Cardiac arrhyt.	0.833333	0.8	1	0.888889	0.571429	1	0.632455	0.166667
Heart failures	0.333333	0.25	0.5	0.333333	-0.2	0.375	-0.25	0.666667
Coronary artery dis.	0.5	0.4	1	0.571429	0.181818	0.875	0.316228	0.5
Pericardial dis.	0.833333	1	NA	NA	NA	NA	0	0.166667
Myocardial dis.	0.833333	1	NA	NA	NA	NA	0	0.166667
Mean	0.694444	0.708333	0.875	0.670635	0.281169	0.71875	0.221856	0.305556
0.5 SD	0.110763	0.156857	0.125	0.135057	0.184819	0.138585	0.182644	0.110763
Anti-inflammatory agents
Testing
labels	accuracy	precision	recall	f1.score	Kappa	AUC	MCC	loss
Vascular dis	0.615385	0.2	0.5	0.285714	0.084507	0.727273	0.10113	0.384615
Cardiac dis. S&S	0.615385	0.6	0.5	0.545454	0.216867	0.690476	0.219578	0.384615
Cardiac arrhyt.	0.769231	0.4	1	0.571429	0.450704	1	0.53936	0.230769
Heart failures	0.538462	1	NA	NA	NA	NA	0	0.461539
Coronary artery dis.	0.692308	0.5	0.75	0.6	0.365854	0.916667	0.385758	0.307692
Pericardial dis.	0.846154	1	NA	NA	NA	NA	0	0.153846
Myocardial dis.	0.846154	1	NA	NA	NA	NA	0	0.153846
Mean	0.717949	0.75	0.75	0.572294	0.344475	0.869048	0.190783	0.282051
0.5 SD	0.0628074	0.140535	0.125	0.0136415	0.0591876	0.0800811	0.116092	0.0628074
No Vascular disorders
labels	accuracy	precision	recall	f1.score	Kappa	AUC	MCC	loss
Cardiac dis. S&S	0.57	0.55	0.45	0.49	0.11	0.65	0.12	0.43
Cardiac arrhyt.	0.81	0.93	0.69	0.79	0.62	0.92	0.65	0.19
Heart failures	0.69	0.81	0.44	0.56	0.35	0.83	0.39	0.31
Coronary artery dis.	0.8	0.85	0.71	0.77	0.58	0.91	0.6	0.2
Pericardial dis.	0.33	0.4	0.02	0.04	0.03	0.65	0.05	0.67
Myocardial dis.	0.74	0.75	0.36	0.45	0.45	0.87	0.41	0.26
Mean	0.656667	0.715	0.445	0.516667	0.356667	0.805	0.37	0.343333
0.5 SD	0.0911958	0.100287	0.126125	0.136589	0.121559	0.0621088	0.122107	0.0911958
Best parameters
ntree	mtry
200	36
600	46
1150	38
600	46
50	50
650	48
Testing
labels	accuracy	precision	recall	f1.score	Kappa	AUC	MCC	loss
Cardiac dis. S&S	0.63	0.81	0.56	0.66	0.28	0.72	0.31	0.37
Cardiac arrhyt.	0.63	0.69	0.52	0.59	0.26	0.66	0.27	0.37
Heart failures	0.66	0.32	0.13	0.18	0.02	0.64	0.02	0.34
Coronary artery dis.	0.54	0.36	0.34	0.35	0	0.5	0	0.46
Pericardial dis.	0.92	0	0	NaN	-0.04	0.66	-0.04	0.08
Myocardial dis.	0.8	0	0	NaN	-0.05	0.76	-0.08	0.2
Mean	0.696667	0.363333	0.258333	0.445	0.0783333	0.656667	0.08	0.303333
0.5 SD	0.0690411	0.169135	0.125715	0.110491	0.0753934	0.0444597	0.0833667	0.0690411
No Cardiac dis. S&S
labels	accuracy	precision	recall	f1.score	Kappa	AUC	MCC	loss
Vascular dis	0.56	0.71	0.17	0.27	0.1	0.68	0.15	0.44
Cardiac arrhyt.	0.61	0.85	0.33	0.46	0.24	0.73	0.31	0.39
Heart failures	0.67	0.79	0.4	0.52	0.31	0.81	0.35	0.33
Coronary artery dis.	0.75	0.84	0.61	0.7	0.51	0.85	0.53	0.25
Pericardial dis.	0.33	0.4	0.02	0.04	0.03	0.7	0.05	0.67
Myocardial dis.	0.71	0.61	0.3	0.38	0.33	0.89	0.31	0.29
Mean	0.605	0.7	0.305	0.395	0.253333	0.776667	0.283333	0.395
0.5 SD	0.0754818	0.0861394	0.100536	0.112861	0.0861781	0.0428563	0.0833467	0.0754818
Best parameters
ntree	mtry
550	10
600	46
1750	50
1750	50
400	36
1150	38
Testing
labels	accuracy	precision	recall	f1.score	Kappa	AUC	MCC	loss
Vascular dis	0.72	0.4	0.27	0.32	0.15	0.6	0.16	0.28
Cardiac arrhyt.	0.6	0.74	0.38	0.5	0.22	0.66	0.26	0.4
Heart failures	0.66	0.3	0.1	0.15	0	0.61	0	0.34
Coronary artery dis.	0.56	0.37	0.3	0.33	0.01	0.5	0.01	0.44
Pericardial dis.	0.97	0	0	NaN	-0.01	0.6	-0.01	0.03
Myocardial dis.	0.86	0	0	NaN	-0.04	0.73	-0.06	0.14
Mean	0.728333	0.301667	0.175	0.325	0.055	0.616667	0.06	0.271667
0.5 SD	0.0791465	0.139371	0.081716	0.0714726	0.0522255	0.0380351	0.0614003	0.0791465
No Cardiac arrhyt.
labels	accuracy	precision	recall	f1.score	Kappa	AUC	MCC	loss
Vascular dis	0.56	0.71	0.17	0.27	0.1	0.68	0.15	0.44
Cardiac dis. S&S	0.61	0.64	0.47	0.54	0.22	0.64	0.23	0.39
Heart failures	0.69	0.86	0.42	0.56	0.36	0.86	0.42	0.31
Coronary artery dis.	0.74	0.82	0.59	0.68	0.48	0.86	0.49	0.26
Pericardial dis.	0.34	0.4	0.03	0.06	0.05	0.66	0.06	0.66
Myocardial dis.	0.69	0.57	0.3	0.38	0.31	0.84	0.27	0.31
Mean	0.605	0.666667	0.33	0.415	0.253333	0.756667	0.27	0.395
0.5 SD	0.0724396	0.0848332	0.102908	0.112949	0.0812199	0.0534478	0.0809321	0.0724396
Best parameters
ntree	mtry
550	10
850	7
1750	50
1650	46
1650	46
1150	38
Testing
labels	accuracy	precision	recall	f1.score	Kappa	AUC	MCC	loss
Vascular dis	0.72	0.4	0.27	0.32	0.15	0.6	0.16	0.28
Cardiac dis. S&S	0.65	0.81	0.6	0.69	0.31	0.74	0.33	0.35
Heart failures	0.67	0.37	0.17	0.23	0.06	0.63	0.07	0.33
Coronary artery dis.	0.58	0.43	0.48	0.45	0.11	0.58	0.11	0.42
Pericardial dis.	0.96	0	0	NaN	-0.01	0.63	-0.02	0.04
Myocardial dis.	0.91	0	0	NaN	-0.04	0.54	-0.04	0.09
Mean	0.748333	0.335	0.253333	0.4225	0.0966667	0.62	0.101667	0.251667
0.5 SD	0.0761194	0.152406	0.123922	0.0999479	0.0632192	0.0339116	0.0676326	0.0761194
No Heart failures
labels	accuracy	precision	recall	f1.score	Kappa	AUC	MCC	loss
Vascular dis	0.55	0.7	0.16	0.25	0.09	0.68	0.14	0.45
Cardiac dis. S&S	0.66	0.7	0.51	0.58	0.3	0.67	0.32	0.34
Cardiac arrhyt.	0.75	0.86	0.63	0.72	0.51	0.88	0.53	0.25
Coronary artery dis.	0.82	0.88	0.73	0.79	0.63	0.93	0.65	0.18
Pericardial dis.	0.33	0.4	0.02	0.04	0.03	0.67	0.05	0.67
Myocardial dis.	0.68	0.74	0.23	0.34	0.21	0.85	0.27	0.32
Mean	0.631667	0.713333	0.38	0.453333	0.295	0.78	0.326667	0.368333
0.5 SD	0.0866843	0.0861781	0.141845	0.145865	0.117888	0.0598331	0.114134	0.0866843
Best parameters
ntree	mtry
550	10
850	7
1850	45
600	46
200	36
650	48
Testing
labels	accuracy	precision	recall	f1.score	Kappa	AUC	MCC	loss
Vascular dis	0.71	0.4	0.32	0.36	0.17	0.61	0.18	0.29
Cardiac dis. S&S	0.64	0.8	0.59	0.68	0.29	0.72	0.31	0.36
Cardiac arrhyt.	0.63	0.74	0.46	0.57	0.27	0.67	0.3	0.37
Coronary artery dis.	0.57	0.41	0.45	0.43	0.08	0.53	0.08	0.43
Pericardial dis.	0.95	0	0	NaN	-0.02	0.64	-0.02	0.05
Myocardial dis.	0.84	0	0	NaN	-0.05	0.73	-0.07	0.16
Mean	0.723333	0.391667	0.303333	0.51	0.123333	0.65	0.13	0.276667
0.5 SD	0.0722265	0.172523	0.125007	0.0715309	0.0720879	0.0372827	0.0802496	0.0722265
No Coronary artery dis.
labels	accuracy	precision	recall	f1.score	Kappa	AUC	MCC	loss
Vascular dis	0.56	0.71	0.17	0.27	0.1	0.68	0.15	0.44
Cardiac dis. S&S	0.61	0.64	0.47	0.54	0.22	0.64	0.23	0.39
Cardiac arrhyt.	0.74	0.86	0.62	0.71	0.5	0.88	0.52	0.26
Heart failures	0.67	0.64	0.49	0.53	0.3	0.81	0.32	0.33
Pericardial dis.	0.34	0.4	0.03	0.06	0.05	0.71	0.06	0.66
Myocardial dis.	0.72	0.56	0.34	0.41	0.37	0.88	0.31	0.28
Mean	0.606667	0.635	0.353333	0.42	0.256667	0.766667	0.265	0.393333
0.5 SD	0.073462	0.0765343	0.109939	0.11463	0.0844196	0.0521217	0.0795456	0.073462
Best parameters
ntree	mtry
550	10
850	7
1850	45
1100	42
1900	46
50	50
Testing
labels	accuracy	precision	recall	f1.score	Kappa	AUC	MCC	loss
Vascular dis	0.72	0.4	0.27	0.32	0.15	0.6	0.16	0.28
Cardiac dis. S&S	0.65	0.81	0.6	0.69	0.31	0.74	0.33	0.35
Cardiac arrhyt.	0.67	0.78	0.51	0.62	0.35	0.68	0.37	0.33
Heart failures	0.67	0.34	0.14	0.2	0.03	0.61	0.04	0.33
Pericardial dis.	0.97	0	0	0	NA	0.66	0	0.03
Myocardial dis.	0.85	0	0	NaN	-0.05	0.63	-0.06	0.15
Mean	0.755	0.388333	0.253333	0.366	0.158	0.653333	0.14	0.245
0.5 SD	0.0640117	0.178225	0.127971	0.144291	0.086487	0.0260128	0.0891628	0.0640117
No Pericardial dis.
labels	accuracy	precision	recall	f1.score	Kappa	AUC	MCC	loss
Vascular dis	0.56	0.71	0.17	0.27	0.1	0.68	0.15	0.44
Cardiac dis. S&S	0.61	0.64	0.47	0.54	0.22	0.64	0.23	0.39
Cardiac arrhyt.	0.74	0.86	0.62	0.71	0.5	0.88	0.52	0.26
Heart failures	0.67	0.64	0.49	0.53	0.3	0.81	0.32	0.33
Pericardial dis.	0.83	0.87	0.78	0.82	0.65	0.91	0.66	0.17
Myocardial dis.	0.72	0.69	0.33	0.41	0.37	0.9	0.34	0.28
Mean	0.688333	0.735	0.476667	0.546667	0.356667	0.803333	0.37	0.311667
0.5 SD	0.0483132	0.0522255	0.106849	0.0992304	0.0986239	0.0585377	0.0943398	0.0483132
Best parameters
ntree	mtry
550	10
850	7
1850	45
1100	42
900	90
300	50
Testing
labels	accuracy	precision	recall	f1.score	Kappa	AUC	MCC	loss
Vascular dis	0.72	0.4	0.27	0.32	0.15	0.6	0.16	0.28
Cardiac dis. S&S	0.65	0.81	0.6	0.69	0.31	0.74	0.33	0.35
Cardiac arrhyt.	0.67	0.78	0.51	0.62	0.35	0.68	0.37	0.33
Heart failures	0.67	0.34	0.14	0.2	0.03	0.61	0.04	0.33
Pericardial dis.	0.54	0.41	0.61	0.49	0.1	0.56	0.1	0.46
Myocardial dis.	0.83	0	0	NaN	-0.05	0.62	-0.07	0.17
Mean	0.68	0.456667	0.355	0.464	0.148333	0.635	0.155	0.32
0.5 SD	0.0473286	0.151151	0.12817	0.102017	0.0782571	0.0322102	0.0847791	0.0473286
No Myocardial dis.
labels	accuracy	precision	recall	f1.score	Kappa	AUC	MCC	loss
Vascular dis	0.56	0.71	0.17	0.27	0.1	0.68	0.15	0.44
Cardiac dis. S&S	0.61	0.64	0.47	0.54	0.22	0.64	0.23	0.39
Cardiac arrhyt.	0.74	0.86	0.62	0.71	0.5	0.88	0.52	0.26
Heart failures	0.67	0.64	0.49	0.53	0.3	0.81	0.32	0.33
Pericardial dis.	0.83	0.87	0.78	0.82	0.65	0.91	0.66	0.17
Myocardial dis.	0.36	0.4	0.06	0.1	0.1	0.7	0.09	0.64
Mean	0.628333	0.686667	0.431667	0.495	0.311667	0.77	0.328333	0.371667
0.5 SD	0.0812045	0.086814	0.135699	0.13449	0.111374	0.0562139	0.110699	0.0812045
Best parameters
ntree	mtry
550	10
850	7
1850	45
1100	42
900	90
400	100
Testing
labels	accuracy	precision	recall	f1.score	Kappa	AUC	MCC	loss
Vascular dis	0.72	0.4	0.27	0.32	0.15	0.6	0.16	0.28
Cardiac dis. S&S	0.65	0.81	0.6	0.69	0.31	0.74	0.33	0.35
Cardiac arrhyt.	0.67	0.78	0.51	0.62	0.35	0.68	0.37	0.33
Heart failures	0.67	0.34	0.14	0.2	0.03	0.61	0.04	0.33
Pericardial dis.	0.54	0.41	0.61	0.49	0.1	0.56	0.1	0.46
Myocardial dis.	0.96	0.2	0.12	0.15	0.13	0.67	0.14	0.04
Mean	0.701667	0.49	0.375	0.411667	0.178333	0.643333	0.19	0.298333
0.5 SD	0.0699583	0.124016	0.112993	0.111509	0.0624833	0.0326599	0.0655744	0.0699583
A set of binary classifiers (BC)
labels	accuracy	precision	recall	f1.score	Kappa	AUC	MCC	loss
Vascular dis	0.554054	0.659574	0.210884	0.319588	0.103977	0.620874	0.141596	0.445946
Cardiac dis. S&S	0.571003	0.578035	0.411523	0.480769	0.132575	0.57345	0.138146	0.428997
Cardiac arrhyt.	0.522621	0.670103	0.19174	0.298165	0.0821861	0.617486	0.119483	0.477379
Heart failures	0.621212	0.478261	0.0887097	0.14966	0.03635	0.611905	0.0579298	0.378788
Coronary artery dis.	0.472222	0.47541	0.102837	0.169096	-0.0204488	0.60663	-0.0334439	0.527778
Pericardial dis.	0.309735	0	0	0	NA	0.572527	0	0.690265
Myocardial dis.	0.68125	0.636364	0.12963	0.215385	0.114199	0.531971	0.17173	0.31875
Mean	0.529674	0.473029	0.154073	0.218846	0.0689723	0.585662	0.0756407	0.470326
0.5 SD	0.0651101	0.122542	0.0703323	0.080642	0.0309493	0.0163486	0.0406182	0.0651101
Best parameters
ntree	mtry
50	70
50	70
1050	100
50	10
50	10
700	100
700	100
Testing
labels	accuracy	precision	recall	f1.score	Kappa	AUC	MCC	loss
Vascular dis	0.743396	0.475	0.287879	0.358491	0.209996	0.624029	0.220285	0.256604
Cardiac dis. S&S	0.592453	0.753968	0.552326	0.637584	0.196654	0.638972	0.209287	0.407547
Cardiac arrhyt.	0.569811	0.662338	0.366907	0.472222	0.156946	0.633664	0.176603	0.430189
Heart failures	0.65283	0.266667	0.102564	0.148148	-0.0183793	0.59084	-0.021695	0.34717
Coronary artery dis.	0.630189	0.480769	0.260417	0.337838	0.111712	0.594366	0.121819	0.369811
Pericardial dis.	0.966038	0	0	NaN	-0.00675391	0.45428	-0.0108587	0.0339623
Myocardial dis.	0.811321	0.0222222	0.142857	0.0384615	-0.00760456	0.584164	-0.0118248	0.188679
Mean	0.703774	0.364327	0.237512	0.326851	0.0720956	0.582715	0.0772218	0.296226
0.5 SD	0.077038	0.160234	0.0999894	0.120652	0.0474547	0.0335113	0.0523349	0.077038
Random cross-validation
Chain of classifiers (CC)
labels	accuracy	precision	recall	f1.score	Kappa	AUC	MCC	loss
Vascular dis	0.866957	0.409091	0.338346	0.37037	0.296735	0.768274	0.298407	0.133043
Cardiac dis. S&S	0.854783	0.882064	0.751046	0.811299	0.694508	0.922252	0.700441	0.145217
Cardiac arrhyt.	0.903478	0.843373	0.825959	0.834575	0.766446	0.955923	0.766529	0.0965217
Heart failures	0.893913	0.485549	0.717949	0.57931	0.52119	0.932621	0.534253	0.106087
Coronary artery dis.	0.886087	0.719198	0.883803	0.793049	0.715603	0.951448	0.722836	0.113913
Pericardial dis.	0.941739	0.308642	0.694444	0.42735	0.401405	0.936839	0.438396	0.0582609
Myocardial dis.	0.890435	0.133333	0.666667	0.222222	0.190548	0.916988	0.264594	0.109565
Best parameters
ntree	mtry
400	100
150	100
850	80
50	70
800	90
400	100
300	50
Testing
labels	accuracy	precision	recall	f1.score	Kappa	AUC	MCC	loss
Vascular dis	0.766038	0.55	0.333333	0.415094	0.279702	0.634993	0.293407	0.233962
Cardiac dis. S&S	0.607547	0.742857	0.604651	0.666667	0.201622	0.682171	0.207996	0.392453
Cardiac arrhyt.	0.641509	0.669231	0.625899	0.64684	0.283682	0.624529	0.284337	0.358491
Heart failures	0.566038	0.223881	0.192308	0.206897	-0.0894434	0.517243	-0.089933	0.433962
Coronary artery dis.	0.471698	0.34507	0.510417	0.411765	-0.0361392	0.495131	-0.0384352	0.528302
Pericardial dis.	0.962264	0.333333	0.25	0.285714	0.26674	0.729572	0.269656	0.0377359
Myocardial dis.	0.826415	0	0	NaN	-0.0468911	0.792359	-0.0684254	0.173585
Random cross-validation
A set of binary classifiers (BC)
labels	accuracy	precision	recall	f1.score	Kappa	AUC	MCC	loss
Vascular dis	0.869565	0.42735	0.37594	0.4	0.327165	0.772802	0.328011	0.130435
Cardiac dis. S&S	0.842609	0.861314	0.740586	0.7964	0.669306	0.901179	0.674378	0.157391
Cardiac arrhyt.	0.844348	0.833333	0.58997	0.690846	0.590861	0.878369	0.606595	0.155652
Heart failures	0.892174	0.436364	0.205128	0.27907	0.228897	0.737318	0.248077	0.107826
Coronary artery dis.	0.852174	0.809783	0.524648	0.636752	0.549215	0.832551	0.569606	0.147826
Pericardial dis.	0.963478	0.45	0.75	0.5625	0.544683	0.862632	0.564111	0.0365217
Myocardial dis.	0.866957	0.0855263	0.481482	0.145251	0.109754	0.773029	0.159923	0.133043
Best parameters
ntree	mtry
100	100
1050	100
1050	90
1400	100
1050	100
700	100
700	100
Testing
labels	accuracy	precision	recall	f1.score	Kappa	AUC	MCC	loss
Vascular dis	0.743396	0.475	0.287879	0.358491	0.209996	0.603015	0.220285	0.256604
Cardiac dis. S&S	0.596226	0.744361	0.575581	0.64918	0.191543	0.663603	0.200443	0.403774
Cardiac arrhyt.	0.581132	0.679487	0.381295	0.488479	0.178834	0.6251	0.200399	0.418868
Heart failures	0.686793	0.352941	0.0769231	0.126316	0.0234427	0.589127	0.0336655	0.313208
Coronary artery dis.	0.543396	0.280702	0.166667	0.20915	-0.0832404	0.564719	-0.0888306	0.456604
Pericardial dis.	0.966038	0	0	NaN	-0.00675391	0.45428	-0.0108587	0.0339623
Myocardial dis.	0.811321	0.0222222	0.142857	0.0384615	-0.00760456	0.584164	-0.0118248	0.188679

## Sheet: CATBOOST
Leave-drug-out cross-validation
Chain of classifiers (CC)
labels	accuracy	precision	recall	f1.score	Kappa	AUC	MCC	loss
Vascular dis	0.662162	0.707965	0.544218	0.615385	0.323243	0.668539	0.332155	0.337838
Cardiac dis. S&S	0.643495	0.705502	0.44856	0.548428	0.277288	0.641983	0.296767	0.356505
Cardiac arrhyt.	0.839314	0.883117	0.80236	0.840804	0.679349	0.84145	0.682535	0.160686
Heart failures	0.648485	0.523256	0.725807	0.608108	0.304304	0.635609	0.317755	0.351515
Coronary artery dis.	0.825926	0.848148	0.812057	0.82971	0.651852	0.881721	0.652497	0.174074
Periardial dis.	0.451327	0.944444	0.217949	0.354167	0.128607	0.652015	0.239283	0.548673
Myocardial dis.	0.51875	0.346667	0.481482	0.403101	0.0175439	0.53398	0.0182097	0.48125
Mean	0.65455	0.708522	0.581369	0.597386	0.343157	0.697793	0.367841	0.34545
0.5 SD	0.0785517	0.116385	0.118871	0.103112	0.135318	0.0672231	0.127748	0.0785517
Best parameters
learning_rate	depth	l2_leaf_reg
0.16	1	2.2
0.16	4	9.6
0.76	2	1.0
0.76	2	3.7
0.16	1	0.1
0.31	10	0.1
0.16	10	0.1
Testing
labels	accuracy	precision	recall	f1.score	Kappa	AUC	MCC	loss
Vascular dis	0.649057	0.271186	0.242424	0.256	0.0273118	0.528933	0.0273853	0.350943
Cardiac dis. S&S	0.607547	0.793103	0.534884	0.638889	0.24319	0.667354	0.266305	0.392453
Cardiac arrhyt.	0.588679	0.619048	0.561151	0.588679	0.179333	0.632751	0.180199	0.411321
Heart failures	0.596226	0.226415	0.153846	0.183206	-0.0721443	0.589881	-0.0745203	0.403774
Coronary artery dis.	0.618868	0.45098	0.239583	0.312925	0.0822275	0.566753	0.0901049	0.381132
Periardial dis.	0.94717	0.285714	0.5	0.363636	0.338209	0.671693	0.352692	0.0528302
Myocardial dis.	0.845283	0.0277778	0.142857	0.0465116	0.00238729	0.494463	0.00336911	0.154717
Mean	0.700629	0.400506	0.355387	0.355641	0.128867	0.603816	0.136358	0.299371
0.5 SD	0.0776173	0.139078	0.0986582	0.114394	0.0768175	0.0339172	0.0805928	0.0776173
A set of binary classifiers (BC)
labels	accuracy	precision	recall	f1.score	Kappa	AUC	MCC	loss
Vascular dis	0.628378	0.768116	0.360544	0.490741	0.254066	0.692531	0.299373	0.371622
Cardiac dis. S&S	0.610725	0.653595	0.411523	0.50505	0.210689	0.623711	0.226059	0.389275
Cardiac arrhyt.	0.595944	0.763158	0.342183	0.472505	0.215689	0.597169	0.261691	0.404056
Heart failures	0.654546	0.583333	0.282258	0.380435	0.179319	0.607207	0.202041	0.345454
Coronary artery dis.	0.622222	0.73494	0.432624	0.544643	0.257161	0.557418	0.283714	0.377778
Periardial dis.	0.40708	0.761905	0.205128	0.323232	0.0429781	0.541392	0.0740226	0.59292
Myocardial dis.	0.7375	0.6875	0.407407	0.511628	0.347826	0.699423	0.370091	0.2625
Mean	0.604669	0.697405	0.346854	0.456249	0.208944	0.604387	0.23627	0.395331
0.5 SD	0.0545867	0.0353004	0.044433	0.0429927	0.050042	0.0279642	0.0491962	0.0545867
Best parameters
learning_rate	depth	l2_leaf_reg
0.16	4	8.1
0.16	1	2.2
0.31	3	8.4
0.76	2	3.7
1.60	1	3.5
0.16	4	8.1
0.31	3	8.4
Testing
labels	accuracy	precision	recall	f1.score	Kappa	AUC	MCC	loss
Vascular dis	0.724528	0.438596	0.378788	0.406504	0.228391	0.604081	0.229432	0.275472
Cardiac dis. S&S	0.649057	0.862385	0.546512	0.669039	0.33336	0.72093	0.373629	0.350943
Cardiac arrhyt.	0.596226	0.670213	0.453237	0.540773	0.203802	0.66444	0.216288	0.403774
Heart failures	0.615094	0.293103	0.217949	0.25	-0.00140782	0.656726	-0.00143578	0.384906
Coronary artery dis.	0.611321	0.450704	0.333333	0.383234	0.108676	0.604413	0.111313	0.388679
Periardial dis.	0.969811	0	0	0	NA	0.548152	0	0.0301887
Myocardial dis.	0.841509	0.0512821	0.285714	0.0869565	0.0441429	0.605205	0.0644151	0.158491
Mean	0.713836	0.387948	0.306124	0.321667	0.137715	0.633311	0.127368	0.286164
0.5 SD	0.0774957	0.170521	0.0954129	0.129646	0.0668949	0.0300595	0.0726585	0.0774957

## Sheet: ELNET
Leave-drug-out cross-validation
Chain of classifiers (CC)
labels	accuracy	precision	recall	f1.score	Kappa	AUC	MCC	loss
Vascular dis	0.564189	0.625	0.306122	0.410959	0.125344	0.605442	0.145571	0.435811
Cardiac dis. S&S	0.587885	0.648536	0.31893	0.427586	0.160441	0.624965	0.185222	0.412115
Cardiac arrhyt.	0.572543	0.718121	0.315634	0.438525	0.170701	0.65097	0.208652	0.427457
Heart failures	0.630303	0.520833	0.201613	0.290698	0.102461	0.63972	0.123583	0.369697
Coronary artery dis.	0.47037	0.478723	0.159575	0.239362	-0.0294353	0.546319	-0.0399791	0.52963
Periardial dis.	0.300885	0	0	NaN	-0.0177859	0.711722	-0.14106	0.699115
Myocardial dis.	0.625	0.428571	0.333333	0.375	0.113082	0.601852	0.114904	0.375
Mean	0.531164	0.465797	0.221514	0.354234	0.0832439	0.629258	0.0752205	0.468836
0.5 SD	0.0633591	0.126216	0.0648664	0.0434088	0.0434576	0.027413	0.0685079	0.0633591
Best parameters
alpha
0.00
1.00
1.00
0.00
1.00
0.25
1.00
Testing
labels	accuracy	precision	recall	f1.score	Kappa	AUC	MCC	loss
Vascular dis	0.664151	0.305085	0.272727	0.288	0.0691479	0.523298	0.069334	0.335849
Cardiac dis. S&S	0.584906	0.822917	0.459302	0.589552	0.232814	0.680983	0.274557	0.415094
Cardiac arrhyt.	0.626415	0.692308	0.517986	0.592593	0.260632	0.651136	0.27002	0.373585
Heart failures	0.611321	0.195122	0.102564	0.134454	-0.0857632	0.625874	-0.0931397	0.388679
Coronary artery dis.	0.509434	0.282051	0.229167	0.252874	-0.106507	0.500185	-0.10778	0.490566
Periardial dis.	0.943396	0	0	NaN	-0.028993	0.65321	-0.0290615	0.0566038
Myocardial dis.	0.849057	0.0769231	0.428571	0.130435	0.0896599	0.727021	0.130835	0.150943
Mean	0.687421	0.344887	0.289598	0.339981	0.060307	0.639735	0.0742385	0.312579
0.5 SD	0.0846614	0.168277	0.10554	0.117217	0.0799651	0.0382741	0.0876008	0.0846614
A set of binary classifiers (BC)
labels	accuracy	precision	recall	f1.score	Kappa	AUC	MCC	loss
Vascular dis	0.564189	0.625	0.306122	0.410959	0.125344	0.605442	0.145571	0.435811
Cardiac dis. S&S	0.564052	0.574603	0.372428	0.451935	0.116608	0.603248	0.124192	0.435948
Cardiac arrhyt.	0.542902	0.685484	0.250737	0.367171	0.117051	0.577233	0.153665	0.457098
Heart failures	0.621212	0.489796	0.193548	0.277457	0.0820686	0.614039	0.0983253	0.378788
Coronary artery dis.	0.455556	0.442308	0.163121	0.238342	-0.0599263	0.547158	-0.0781373	0.544444
Periardial dis.	0.318584	1	0.0128205	0.0253165	0.00798085	0.722711	0.0632962	0.681416
Myocardial dis.	0.68125	0.714286	0.0925926	0.163934	0.0937361	0.644654	0.170439	0.31875
Mean	0.530593	0.651079	0.180875	0.254026	0.0595864	0.618174	0.08863	0.469407
0.5 SD	0.0643268	0.100591	0.0624841	0.0752294	0.0354766	0.0304864	0.0451298	0.0643268
Best parameters
alpha
0.0
0.0
1.0
0.1
0.0
0.6
0.0
Testing
labels	accuracy	precision	recall	f1.score	Kappa	AUC	MCC	loss
Vascular dis	0.664151	0.305085	0.272727	0.288	0.0691479	0.523298	0.069334	0.335849
Cardiac dis. S&S	0.550943	0.767677	0.44186	0.560886	0.164835	0.647099	0.191939	0.449057
Cardiac arrhyt.	0.603774	0.707317	0.417266	0.524887	0.222092	0.667752	0.24501	0.396226
Heart failures	0.622641	0.26087	0.153846	0.193548	-0.0317708	0.613808	-0.0336582	0.377358
Coronary artery dis.	0.524528	0.297297	0.229167	0.258823	-0.0826146	0.52447	-0.0841314	0.475472
Periardial dis.	0.909434	0	0	NaN	-0.0419397	0.642023	-0.0447238	0.090566
Myocardial dis.	0.89434	0	0	NaN	-0.0412574	0.646733	-0.048323	0.10566
Mean	0.69	0.34	0.29	0.34	0.06	0.64	0.07	0.31
0.5 SD	0.08	0.17	0.11	0.12	0.08	0.04	0.09	0.08

## Sheet: GBM
Leave-drug-out cross-validation
Chain of classifiers (CC)
labels	accuracy	precision	recall	f1.score	Kappa	AUC	MCC	loss
Vascular dis	0.564189	0.655172	0.258503	0.370732	0.124782	0.626809	0.156543	0.435811
Cardiac dis. S&S	0.63853	0.696774	0.444444	0.542714	0.267273	0.666718	0.285812	0.36147
Cardiac arrhyt.	0.767551	0.839286	0.693215	0.759289	0.538468	0.868253	0.547692	0.232449
Heart failures	0.678788	0.559211	0.685484	0.615942	0.344747	0.743345	0.350031	0.321212
Coronary artery dis.	0.82963	0.859849	0.804965	0.831502	0.659595	0.903815	0.661063	0.17037
Periardial dis.	0.362832	1	0.0769231	0.142857	0.0490884	0.604762	0.158625	0.637168
Myocardial dis.	0.8	0.866667	0.481481	0.619048	0.498039	0.857268	0.53759	0.2
Mean	0.679555	0.803631	0.531085	0.585225	0.392869	0.774027	0.423469	0.320445
0.5 SD	0.085665	0.0768524	0.130646	0.120527	0.109471	0.0607289	0.0947078	0.085665
Best parameters
n.trees	interaction.depth	bag.fraction
100	6	0.35
50	10	0.35
150	9	0.35
100	12	0.35
100	10	0.35
150	12	0.35
150	12	0.35
Testing
labels	accuracy	precision	recall	f1.score	Kappa	AUC	MCC	loss
Vascular dis	0.716981	0.423729	0.378788	0.4	0.215574	0.649612	0.216154	0.283019
Cardiac dis. S&S	0.588679	0.769231	0.523256	0.622837	0.20508	0.658477	0.223879	0.411321
Cardiac arrhyt.	0.622641	0.682243	0.52518	0.593496	0.252342	0.620989	0.259889	0.377358
Heart failures	0.581132	0.229508	0.179487	0.201439	-0.0767232	0.511792	-0.0777881	0.418868
Coronary artery dis.	0.539623	0.381818	0.4375	0.407767	0.0340604	0.553131	0.0342715	0.460377
Periardial dis.	0.773585	0.0666667	0.5	0.117647	0.0679953	0.600681	0.115336	0.226415
Myocardial dis.	0.74717	0.016129	0.142857	0.0289855	-0.0194063	0.642303	-0.0354474	0.25283
Mean	0.642138	0.357599	0.384713	0.328695	0.0772247	0.597896	0.08669	0.357862
0.5 SD	0.047843	0.157015	0.0882084	0.12519	0.0640308	0.0279293	0.0686869	0.047843
A set of binary classifiers (BC)
labels	accuracy	precision	recall	f1.score	Kappa	AUC	MCC	loss
Vascular dis	0.564189	0.655172	0.258503	0.370732	0.124782	0.626809	0.156543	0.435811
Cardiac dis. S&S	0.559086	0.557377	0.419753	0.478873	0.109723	0.586128	0.113044	0.440914
Cardiac arrhyt.	0.567863	0.746032	0.277286	0.404301	0.164976	0.607328	0.215198	0.432137
Heart failures	0.590909	0.351351	0.104839	0.161491	-0.0135596	0.504541	-0.0179076	0.409091
Coronary artery dis.	0.474074	0.487805	0.141844	0.21978	-0.0202778	0.492688	-0.0291549	0.525926
Periardial dis.	0.300885	0.4	0.025641	0.0481928	-0.038144	0.582784	-0.135072	0.699115
Myocardial dis.	0.7375	0.833333	0.277778	0.416667	0.298246	0.660377	0.373334	0.2625
Mean	0.538386	0.56265	0.207857	0.288217	0.0834938	0.572308	0.0865735	0.461614
0.5 SD	0.072196	0.0958201	0.0716877	0.0850528	0.0664941	0.0317923	0.0929819	0.072196
Best parameters
n.trees	interaction.depth	bag.fraction
100	6	0.35
200	9	0.35
50	7	0.35
100	6	0.35
50	2	0.35
50	3	0.35
150	3	0.35
Testing
labels	accuracy	precision	recall	f1.score	Kappa	AUC	MCC	loss
Vascular dis	0.716981	0.423729	0.378788	0.4	0.215574	0.649612	0.216154	0.283019
Cardiac dis. S&S	0.592453	0.753968	0.552326	0.637584	0.196654	0.667479	0.209287	0.407547
Cardiac arrhyt.	0.581132	0.679487	0.381295	0.488479	0.178834	0.613052	0.200399	0.418868
Heart failures	0.630189	0.272727	0.153846	0.196721	-0.0197911	0.535925	-0.0211597	0.369811
Coronary artery dis.	0.588679	0.393443	0.25	0.305732	0.0337203	0.574766	0.0354708	0.411321
Periardial dis.	0.935849	0	0	NaN	-0.0330199	0.504864	-0.0330811	0.0641509
Myocardial dis.	0.811321	0.0425532	0.285714	0.0740741	0.0294462	0.628461	0.0467262	0.188679
Mean	0.689937	0.35703	0.27053	0.340518	0.0643072	0.587424	0.0729404	0.310063
0.5 SD	0.0742871	0.157534	0.0946391	0.112645	0.0496628	0.0303136	0.053396	0.0742871
